# Supplementary material for: AtRD22 and AtUSPL1, Members of the Plant-Specific BURP Domain Family Involved in Arabidopsis thaliana Drought Tolerance
Source: PLoS One. 2014 Oct 15;9(10):e110065. doi: 10.1371/journal.pone.0110065 (PMC4198191; doi:10.1371/journal.pone.0110065)
Supplement: Table S1 — Primer information. (XLS) [file pone.0110065.s008.xls]

## Sheet: Tabelle1
Supplementary table
Primer list
Primer	target	purpose	sequence 5´=>3´
RDa	RD22	genotyp	TGGCGATTCGGCTTCCTCTGA
RDb	RD22	genotyp	GCTTTAGCTCGCATCCCGTTCT
ATRD22-for	RD22	RT-PCR	CGGAATTCATGGCGATTCGTCTTCCTCTG
ATRD22-rev	RD22	RT-PCR	CCGCTCGAGCTAGTAGCTGAACCACACAA
KO1	RD22	genotyp	GCCAGTGAATTCCCGATCTAGTAACATA
KO2	RD22	genotyp	TGGTTCACGTAGTGGGCCATCG
USPa	USPL1	genotyp	AATTTGATGACCCTTCGTTGT
USPb	USPL1	genotyp	GACCTCGGCTCCATCTTCAACACCTTAAA
USPa	USPL1	genotyp	AATTTGATGACCCTTCGTTGT
LB1a	T DNA SALK	genotyp	TGGTTCACGTAGTGGGCCATCG
LB1b	T DNA SALK	genotyp	GCGTGGACCGCTTGCTGCAACT
JL202	T DNA Ws	genotyp	CATTTTATAATAACGCTGCGGACATCTAC
JL270	T DNA Ws	genotyp	TTTCTCCATATTGACCATCATACTCATTG
ACT2f	ACTIN2	q RT-PCR	TGAGAGATTCAGATGCCCAGAA
ACT2r	ACTIN2	q RT-PCR	TGGATTCCAGCAGCTTCCAT
AtRD22-RT-F	RD22	q RT-PCR	CGGAAGAAGCGGAGATGATGAAGA
AtRD22-RT-R	RD22	q RT-PCR	AAACAGCCCTGACGTGATATTTAC
AtUSPL1-RT F	USPL1	q RT-PCR	GCTAAAGCTATTGAAGGAGAGCAT
AtUSPL1-RT R	USPL1	q RT-PCR	AGCGTAGCTTATCGAATTTTGGGCC
