# Supplementary material for: AtRD22 and AtUSPL1, Members of the Plant-Specific BURP Domain Family Involved in Arabidopsis thaliana Drought Tolerance
Source: PLoS One. 2014 Oct 15;9(10):e110065. doi: 10.1371/journal.pone.0110065 (PMC4198191; doi:10.1371/journal.pone.0110065)
Supplement: Table S2 — Average projected plant area (mm2) from top images. (XLSX) [file pone.0110065.s009.xlsx]

## Sheet: Tabelle1
		Col-0		rd22-1		rd22-2		usp1		uspl1/rd22
	Day	Control	Stress	Control	Stress	Control	Stress	Control	Stress	Control	Stress
	1
	3	37	35	33	30	30	29	31	29	23	23
	4
	5	68	65	65	60	61	56	60	61	44	43
	7	137	127	128	115	122	110	105	113	89	88
	8	186	171	173	157	165	149	143	154	123	122
	9	258	237	238	217	231	205	194	212	169	168
	10	336	305	306	278	296	264	254	274	226	219
	11	423	389	393	356	378	341	329	347	288	280
	12	565	510	530	472	504	450	440	455	392	375
	13	739	645	691	599	651	569	573	576	519	482
	14	1148	893	1125	884	946	745	760	794	728	673
	15	1367	952	1233	932	1196	852	1005	893	920	769
	16	1641	982	1450	998	1442	900	1230	950	1116	835
	17	1605	782	1544	910	1268	707	918	724	874	674
	18	1717	672	1540	734	1571	659	1368	698	1223	638
	19	1898	551	1716	631	1765	553	1523	586	1403	551
	20	2107	429	1932	512	2001	445	1669	481	1608	463
	21	2276	332	2085	398	2174	287	1999	362	2005	369
	Supplementary Table 2: Average projected plant area (mm2) from top images.
