# Supplementary material for: AtRD22 and AtUSPL1, Members of the Plant-Specific BURP Domain Family Involved in Arabidopsis thaliana Drought Tolerance
Source: PLoS One. 2014 Oct 15;9(10):e110065. doi: 10.1371/journal.pone.0110065 (PMC4198191; doi:10.1371/journal.pone.0110065)
Supplement: Table S3 — Average near-infrared intensity as observed from top images, obtained using a Nir 300 camera from VDS Vosskühler (now Allied Vision Technologies). High values indicate relative high water content. (XLSX) [file pone.0110065.s010.xlsx]

## Sheet: Tabelle1
		Col-0		rd22-1		rd22-2		usp1		uspl1/rd22
	Day	Control	Stress	Control	Stress	Control	Stress	Control	Stress	Control	Stress
	1
	3	0.35	0.35	0.35	0.36	0.35	0.35	0.37	0.35	0.36	0.36
	4
	5	0.37	0.37	0.37	0.37	0.37	0.37	0.39	0.37	0.37	0.36
	7	0.40	0.40	0.39	0.39	0.39	0.38	0.40	0.39	0.39	0.38
	8	0.42	0.41	0.41	0.41	0.41	0.39	0.42	0.41	0.39	0.40
	9	0.44	0.43	0.43	0.43	0.43	0.41	0.43	0.43	0.40	0.41
	10	0.45	0.44	0.44	0.44	0.44	0.41	0.44	0.44	0.41	0.42
	11	0.43	0.42	0.43	0.41	0.42	0.39	0.43	0.41	0.39	0.40
	12	0.45	0.43	0.44	0.43	0.44	0.40	0.44	0.43	0.40	0.41
	13	0.47	0.44	0.46	0.44	0.46	0.41	0.45	0.44	0.42	0.43
	14	0.42	0.39	0.42	0.39	0.41	0.36	0.41	0.38	0.37	0.37
	15	0.47	0.42	0.45	0.42	0.46	0.38	0.45	0.42	0.42	0.41
	16	0.48	0.42	0.47	0.42	0.48	0.38	0.46	0.42	0.43	0.41
	17	0.62	0.55	0.62	0.58	0.61	0.56	0.60	0.56	0.57	0.56
	18	0.60	0.49	0.58	0.51	0.59	0.48	0.59	0.50	0.56	0.51
	19	0.62	0.47	0.61	0.50	0.61	0.48	0.61	0.49	0.58	0.50
	20	0.61	0.42	0.60	0.45	0.60	0.43	0.60	0.44	0.58	0.46
	21	0.61	0.40	0.60	0.44	0.60	0.43	0.61	0.42	0.60	0.45
	Supplementary Table S3: Average near-infrared intensity as observed from top images, obtained using a Nir 300 camera from VDS Vosskühler (now Allied Vision Technologies). High values indicate relative high water content.
