# Supplementary material for: AtRD22 and AtUSPL1, Members of the Plant-Specific BURP Domain Family Involved in Arabidopsis thaliana Drought Tolerance
Source: PLoS One. 2014 Oct 15;9(10):e110065. doi: 10.1371/journal.pone.0110065 (PMC4198191; doi:10.1371/journal.pone.0110065)
Supplement: Table S4 — List of differentially expressed genes. (XLSX) [file pone.0110065.s011.xlsx]

## Sheet: Suppl 4 A
rd22
# Notes : Created from guided workflow step :Fold change analysis
#EntityList :T-test, p<0.5
#Interpretation :Genotype
#Experiment :RD22
#Fold-Change cut-off :2.0
#Pairing option :All conditions against control
#Condition Pairs :[Col]
#Minimun number of pairs :1 out of 1conditions
# Technology : Affymetrix.GeneChip.ATH1-121501
# Owner : gxuser
# Created On : Wed May 08 11:33:25 CEST 2013
Probe Set ID	Fold change([RD22] vs [Col])	Log Fold change([RD22] vs [Col])	Absolute Fold change([RD22] vs [Col])	Regulation([RD22] vs [Col])	[Col](normalized)	[RD22](normalized)	Gene Symbol	Entrez Gene	Gene Ontology Biological Process	Gene Ontology Cellular Component	Gene Ontology Molecular Function	Alignments
265364_at	-45443554	-21840756	45443554	down	11511333	-10329423						chr2:5535382-5538630 (-) // 100.0 //
246908_at	-40448587	-86599455	40448587	down	4309697	-43502483	RD22	832636	0006950 // response to stress // inferred from electronic annotation /// 0009269 // response to desiccation // inferred from expression pattern /// 0009651 // response to salt stress // inferred from expression pattern /// 0009737 // response to abscisic acid stimulus // inferred from expression pattern	0012505 // endomembrane system // inferred from electronic annotation	0045735 // nutrient reservoir activity // traceable author statement	chr5:8914500-8916687 (-) // 100.0 //
251677_at	-38038666	-19274666	38038666	down	0.9499829	-0.97748375	ORG3	824865	0006350 // transcription // inferred from electronic annotation /// 0006355 // regulation of transcription, DNA-dependent // inferred from electronic annotation /// 0045449 // regulation of transcription // traceable author statement /// 0045449 // regulation of transcription // inferred from electronic annotation	0005634 // nucleus // inferred from electronic annotation	0003677 // DNA binding // inferred from sequence or structural similarity /// 0003677 // DNA binding // inferred from electronic annotation /// 0003700 // transcription factor activity // inferred from sequence or structural similarity /// 0005515 // protein binding // inferred from physical interaction /// 0030528 // transcription regulator activity // inferred from electronic annotation	chr3:21097590-21098473 (-) // 100.0 //
257453_at	-29631028	-15671086	29631028	down	0.7473068	-0.8198018		842820	0006511 // ubiquitin-dependent protein catabolic process // inferred from electronic annotation	0005622 // intracellular // inferred from electronic annotation	0004221 // ubiquitin thiolesterase activity // inferred from electronic annotation /// 0008270 // zinc ion binding // inferred from electronic annotation	chr1:24200134-24204685 (-) // 100.0 //
261684_at	-29198956	-15459168	29198956	down	0.78953123	-0.75638556		841144				chr1:17388260-17388410 (+) // 100.0 //
265665_at	-28176608	-14944979	28176608	down	0.7275635	-0.7669344		817287	0006508 // proteolysis // inferred from sequence or structural similarity /// 0006508 // proteolysis // inferred from electronic annotation	0012505 // endomembrane system // inferred from electronic annotation	0004197 // cysteine-type endopeptidase activity // inferred from electronic annotation /// 0008233 // peptidase activity // inferred from electronic annotation /// 0008234 // cysteine-type peptidase activity // inferred from sequence or structural similarity /// 0008234 // cysteine-type peptidase activity // inferred from electronic annotation /// 0016787 // hydrolase activity // inferred from el…	chr2:11733388-11734597 (-) // 100.0 //
249645_at	-26384823	-13997083	26384823	down	0.74050665	-0.6592016	THI2.2	833659	0006952 // defense response // inferred from sequence or structural similarity /// 0006952 // defense response // inferred from electronic annotation /// 0009405 // pathogenesis // inferred from electronic annotation	0005576 // extracellular region // inferred from electronic annotation /// 0012505 // endomembrane system // inferred from electronic annotation	0050827 // toxin receptor binding // traceable author statement	chr5:14579282-14579903 (-) // 100.0 //
266472_at	-26209452	-13900872	26209452	down	0.7096429	-0.68044436		817671	0006754 // ATP biosynthetic process // inferred from electronic annotation	0016020 // membrane // inferred from electronic annotation	0005524 // ATP binding // inferred from electronic annotation /// 0015662 // ATPase activity, coupled to transmembrane movement of ions, phosphorylative mechanism // inferred from electronic annotation	chr2:13280234-13280549 (+) // 100.0 //
254170_at	-22263868	-11547042	22263868	down	0.5900835	-0.56462073		828545		0005886 // plasma membrane // inferred from direct assay	0016829 // lyase activity // inferred from sequence or structural similarity /// 0030246 // carbohydrate binding // inferred from electronic annotation	chr4:12630906-12632985 (+) // 100.0 //
247252_at	-22244542	-11534514	22244542	down	0.5722616	-0.5811899		836598		0012505 // endomembrane system // inferred from electronic annotation		chr5:25914906-25915311 (-) // 100.0 //
249474_s_at	-21430643	-10996752	21430643	down	0.61836934	-0.48130584	GLP2A	833906 /// 833910 /// 833914		0005576 // extracellular region // inferred from electronic annotation /// 0012505 // endomembrane system // inferred from electronic annotation /// 0031012 // extracellular matrix // inferred from direct assay /// 0048046 // apoplast // inferred from electronic annotation	0030145 // manganese ion binding // inferred from electronic annotation /// 0045735 // nutrient reservoir activity // inferred from electronic annotation /// 0046872 // metal ion binding // inferred from electronic annotation /// 0050162 // oxalate oxidase activity // inferred from direct assay	chr5:15682865-15683641 (-) // 97.76 // /// chr5:15696422-15697198 (-) // 99.85 // /// chr5:15709998-15710774 (-) // 100.0 //
257533_at	-21084483	-10761817	21084483	down	0.5494597	-0.52672195		820253		0009941 // chloroplast envelope // inferred from direct assay	0003824 // catalytic activity // inferred from electronic annotation /// 0016787 // hydrolase activity // inferred from sequence or structural similarity /// 0016787 // hydrolase activity // inferred from electronic annotation	chr3:3391211-3392791 (-) // 100.0 //
248227_at	-8307185	-30543597	8307185	down	15834725	-14708872		835463				chr5:21870700-21871092 (+) // 100.0 //
256940_at	-7688746	-29427483	7688746	down	14703352	-14724131		822807	0019252 // starch biosynthetic process // inferred from mutant phenotype	0005829 // cytosol // inferred from direct assay		chr3:12351939-12352205 (+) // 100.0 //
251571_at	-6798833	-27652872	6798833	down	15431862	-1222101		825002				chr3:21598338-21598979 (-) // 100.0 //
245692_at	-6007817	-25868409	6007817	down	13220344	-12648065	BHLH101	830293	0006350 // transcription // inferred from electronic annotation /// 0006355 // regulation of transcription, DNA-dependent // inferred from electronic annotation /// 0045449 // regulation of transcription // traceable author statement /// 0045449 // regulation of transcription // inferred from electronic annotation	0005634 // nucleus // inferred from electronic annotation	0003677 // DNA binding // inferred from sequence or structural similarity /// 0003677 // DNA binding // inferred from electronic annotation /// 0003700 // transcription factor activity // inferred from sequence or structural similarity /// 0030528 // transcription regulator activity // inferred from electronic annotation	chr5:1138559-1139477 (-) // 100.0 //
265893_at	-5460077	-24489212	5460077	down	13110731	-11378481			0010204 // defense response signaling pathway, resistance gene-independent // inferred from mutant phenotype			chr2:6514846-6519417 (+) // 99.97 //
256527_at	-2542199	-1346077	2542199	down	0.66105103	-0.68502593		842924	0006952 // defense response // inferred from sequence or structural similarity /// 0006952 // defense response // inferred from electronic annotation /// 0009405 // pathogenesis // inferred from electronic annotation	0005576 // extracellular region // inferred from electronic annotation /// 0012505 // endomembrane system // inferred from electronic annotation	0050827 // toxin receptor binding // inferred from sequence or structural similarity	chr1:24609538-24610136 (-) // 100.0 //
256601_s_at	-2353351	-12347167	2353351	down	0.65104127	-0.5836754	AT14A	822455 /// 822457		0005737 // cytoplasm // inferred from direct assay /// 0005737 // cytoplasm // inferred from sequence or structural similarity /// 0005737 // cytoplasm // traceable author statement /// 0005886 // plasma membrane // inferred from direct assay /// 0005886 // plasma membrane // inferred from sequence or structural similarity /// 0005886 // plasma membrane // traceable author statement /// 0008305 /…		chr3:10567342-10568500 (+) // 100.0 // /// chr3:10549109-10550267 (+) // 100.0 //
264505_at	-2217661	-11490388	2217661	down	0.6087358	-0.540303		837460		0012505 // endomembrane system // inferred from electronic annotation /// 0016020 // membrane // inferred from sequence or structural similarity /// 0016020 // membrane // inferred from electronic annotation		chr1:3026352-3029324 (-) // 100.0 //
254783_at	-254386	-13470192	254386	down	0.6732311	-0.6737881		826895		0009507 // chloroplast // inferred from direct assay	0016787 // hydrolase activity // inferred from sequence or structural similarity /// 0016787 // hydrolase activity // inferred from electronic annotation	chr4:7531185-7533324 (+) // 100.0 //
245928_s_at	-230126	-1202424	230126	down	0.61728024	-0.5851438	VSP2	832546 /// 832547	0002213 // defense response to insect // inferred from direct assay /// 0006952 // defense response // inferred from expression pattern /// 0006979 // response to oxidative stress // inferred from expression pattern /// 0009611 // response to wounding // inferred from expression pattern /// 0009625 // response to insect // inferred from expression pattern /// 0009753 // response to jasmonic acid …	0005773 // vacuole // inferred from direct assay /// 0022626 // cytosolic ribosome // inferred from direct assay	0003993 // acid phosphatase activity // inferred from direct assay /// 0003993 // acid phosphatase activity // inferred from sequence or structural similarity /// 0003993 // acid phosphatase activity // inferred from electronic annotation /// 0008134 // transcription factor binding // inferred from direct assay /// 0045735 // nutrient reservoir activity // inferred from electronic annotation	chr5:8507785-8508892 (-) // 100.0 //
258080_at	269885	14323448	269885	up	-0.74483526	0.68750954		822190	0006950 // response to stress // inferred from sequence or structural similarity /// 0006950 // response to stress // inferred from electronic annotation			chr3:9494268-9495108 (-) // 100.0 //
251017_at	2032418	10231972	2032418	up	-0.50419855	0.5189986		831234	0006470 // protein amino acid dephosphorylation // inferred from electronic annotation	0008287 // protein serine/threonine phosphatase complex // inferred from electronic annotation	0000287 // magnesium ion binding // inferred from electronic annotation /// 0003824 // catalytic activity // inferred from electronic annotation /// 0004721 // phosphoprotein phosphatase activity // inferred from electronic annotation /// 0004722 // protein serine/threonine phosphatase activity // inferred from sequence or structural similarity /// 0004722 // protein serine/threonine phosphatase …	chr5:625374-626815 (+) // 100.0 //
266992_at	2097004	10683296	2097004	up	-0.4659114	0.6024182	MLO12	818505	0006952 // defense response // inferred from sequence or structural similarity /// 0006952 // defense response // inferred from electronic annotation /// 0008219 // cell death // inferred from sequence or structural similarity /// 0008219 // cell death // inferred from electronic annotation /// 0009607 // response to biotic stimulus // inferred from electronic annotation /// 0009817 // defense re…	0005886 // plasma membrane // inferred from sequence or structural similarity /// 0005886 // plasma membrane // traceable author statement /// 0005886 // plasma membrane // inferred from direct assay /// 0016020 // membrane // inferred from electronic annotation /// 0016021 // integral to membrane // inferred from electronic annotation	0005516 // calmodulin binding // inferred from sequence or structural similarity /// 0005516 // calmodulin binding // inferred from electronic annotation	chr2:16363332-16366875 (-) // 100.0 //
267385_at	2112895	1079221	2112895	up	-0.5833583	0.49586272		819045				chr2:18330665-18331409 (-) // 100.0 //
261456_at	2130552	10912273	2130552	up	-0.5676346	0.5235927		838699				chr1:7366847-7367585 (+) // 100.0 //
266330_at	2219639	11503251	2219639	up	-0.60751295	0.5428121	MLP329	814682	0006952 // defense response // inferred from electronic annotation /// 0009607 // response to biotic stimulus // inferred from electronic annotation		0005507 // copper ion binding // inferred from direct assay	chr2:239813-240348 (+) // 100.0 //
252746_at	2255017	11731384	2255017	up	-0.56323457	0.6099038	SUS4	823393	0005985 // sucrose metabolic process // inferred from electronic annotation /// 0005986 // sucrose biosynthetic process // inferred from sequence or structural similarity /// 0009058 // biosynthetic process // inferred from electronic annotation	0005773 // vacuole // inferred from direct assay /// 0005886 // plasma membrane // inferred from direct assay /// 0016020 // membrane // inferred from direct assay	0008194 // UDP-glycosyltransferase activity // inferred from sequence or structural similarity /// 0016157 // sucrose synthase activity // inferred from direct assay /// 0016157 // sucrose synthase activity // inferred from genetic interaction /// 0016157 // sucrose synthase activity // inferred from sequence or structural similarity /// 0016157 // sucrose synthase activity // inferred from elect…	chr3:15190191-15192478 (-) // 100.0 //
247573_at	2274382	11854746	2274382	up	-0.5261996	0.65927505	AACT1	836237			0008415 // acyltransferase activity // inferred from electronic annotation /// 0016740 // transferase activity // inferred from sequence or structural similarity /// 0016740 // transferase activity // inferred from electronic annotation /// 0016747 // transferase activity, transferring acyl groups other than amino-acyl groups // inferred from electronic annotation	chr5:24626006-24627365 (+) // 100.0 //
250152_at	2354691	12355378	2354691	up	-0.5905781	0.6449597		831364	0055114 // oxidation reduction // inferred from electronic annotation		0047800 // cysteamine dioxygenase activity // inferred from electronic annotation	chr5:4898816-4900354 (+) // 100.0 //
247024_at	2461482	12995272	2461482	up	-0.6877434	0.61178374		836833				chr5:26760637-26760889 (+) // 100.0 //
255516_at	2771875	14708622	2771875	up	-0.7140336	0.75682855		828083		0012505 // endomembrane system // inferred from electronic annotation		chr4:992382-992996 (-) // 100.0 //
258327_at	3021998	15955026	3021998	up	-0.8219693	0.77353334		821835		0009505 // plant-type cell wall // inferred from direct assay	0045735 // nutrient reservoir activity // inferred from sequence or structural similarity /// 0045735 // nutrient reservoir activity // inferred from electronic annotation	chr3:8011908-8013890 (-) // 100.0 //
253416_at	3687025	18824573	3687025	up	-0.87751746	10049398		829444		0016020 // membrane // inferred from direct assay	0000287 // magnesium ion binding // inferred from electronic annotation /// 0003824 // catalytic activity // inferred from electronic annotation /// 0004737 // pyruvate decarboxylase activity // inferred from sequence or structural similarity /// 0016740 // transferase activity // inferred from electronic annotation /// 0016831 // carboxy-lyase activity // inferred from electronic annotation /// …	chr4:15952521-15954679 (-) // 100.0 //
263093_at	4491855	21673114	4491855	up	-10748663	10924451						chr2:6972691-6973081 (+) // 100.0 //
250296_at	8147121	30262904	8147121	up	-17126033	13136871	HSP17.6II	831075	0006950 // response to stress // inferred from electronic annotation /// 0009408 // response to heat // inferred from sequence or structural similarity	0005737 // cytoplasm // inferred from electronic annotation		chr5:3882409-3882877 (-) // 100.0 //
246652_at	8457589	30802464	8457589	up	-15920324	1488214		833473	0009664 // plant-type cell wall organization // inferred from electronic annotation	0012505 // endomembrane system // inferred from electronic annotation	0005199 // structural constituent of cell wall // inferred from electronic annotation	chr5:13451410-13452397 (+) // 100.0 //
253301_at	12055312	3591597	12055312	up	-18115852	17800119		829514		0005576 // extracellular region // inferred from sequence or structural similarity /// 0005576 // extracellular region // inferred from electronic annotation /// 0012505 // endomembrane system // inferred from electronic annotation		chr4:16182815-16183307 (+) // 100.0 //
256337_at	20196838	10141294	20196838	up	-0.5811014	0.43302798		843537	0006979 // response to oxidative stress // inferred from mutant phenotype	0012505 // endomembrane system // inferred from electronic annotation	0004867 // serine-type endopeptidase inhibitor activity // inferred from electronic annotation	chr1:27122155-27122505 (+) // 100.0 //
258487_at	20395882	10282779	20395882	up	-0.48345685	0.544821	LBD41	821112				chr3:536753-537657 (-) // 100.0 //
256994_s_at	20474799	10338492	20474799	up	-0.46313238	0.57071686	ATTPS-CIN	822175 /// 822177	0008152 // metabolic process // inferred from electronic annotation /// 0016099 // monoterpenoid biosynthetic process // inferred from direct assay /// 0016099 // monoterpenoid biosynthetic process // inferred from sequence or structural similarity	0009507 // chloroplast // inferred from electronic annotation /// 0009536 // plastid // inferred from electronic annotation	0000287 // magnesium ion binding // inferred from electronic annotation /// 0016829 // lyase activity // inferred from electronic annotation /// 0030145 // manganese ion binding // inferred from electronic annotation /// 0034768 // (E)-beta-ocimene synthase activity // inferred from direct assay /// 0046872 // metal ion binding // inferred from electronic annotation /// 0050551 // myrcene synthas…	chr3:9440518-9443290 (+) // 100.0 // /// chr3:9448781-9451553 (+) // 100.0 //
253392_at	20526755	10375056	20526755	up	-0.5657952	0.47171044	ATKC1	829400	0006810 // transport // inferred from electronic annotation /// 0006811 // ion transport // inferred from electronic annotation /// 0006813 // potassium ion transport // inferred from electronic annotation /// 0009624 // response to nematode // inferred from expression pattern	0005783 // endoplasmic reticulum // inferred from direct assay /// 0005886 // plasma membrane // inferred from direct assay /// 0005886 // plasma membrane // inferred from sequence or structural similarity /// 0016020 // membrane // inferred from electronic annotation /// 0016021 // integral to membrane // inferred from electronic annotation	0005216 // ion channel activity // inferred from electronic annotation /// 0005242 // inward rectifier potassium channel activity // inferred from sequence or structural similarity /// 0005244 // voltage-gated ion channel activity // inferred from electronic annotation /// 0005249 // voltage-gated potassium channel activity // inferred from electronic annotation /// 0005267 // potassium channel a…	chr4:15751486-15754802 (-) // 100.0 //
259478_at	20657103	1046638	20657103	up	-0.5583999	0.4882381		838479		0005576 // extracellular region // inferred from electronic annotation /// 0012505 // endomembrane system // inferred from electronic annotation /// 0048046 // apoplast // inferred from electronic annotation	0030145 // manganese ion binding // inferred from electronic annotation /// 0045735 // nutrient reservoir activity // inferred from electronic annotation /// 0046872 // metal ion binding // inferred from electronic annotation	chr1:6557354-6558017 (-) // 100.0 //
260869_at	20821145	10580494	20821145	up	-0.47332025	0.5847292		840977	0006631 // fatty acid metabolic process // inferred from electronic annotation /// 0006633 // fatty acid biosynthetic process // inferred from sequence or structural similarity /// 0006633 // fatty acid biosynthetic process // inferred from electronic annotation /// 0055114 // oxidation reduction // inferred from electronic annotation	0016020 // membrane // inferred from direct assay	0016491 // oxidoreductase activity // inferred from electronic annotation /// 0045300 // acyl-[acyl-carrier-protein] desaturase activity // inferred from sequence or structural similarity /// 0045300 // acyl-[acyl-carrier-protein] desaturase activity // inferred from electronic annotation /// 0046914 // transition metal ion binding // inferred from electronic annotation	chr1:16580101-16581989 (+) // 100.0 //
264577_at	20897548	10633337	20897548	up	-0.58525705	0.4780767	RCI3	837028	0006979 // response to oxidative stress // inferred from electronic annotation /// 0009269 // response to desiccation // inferred from mutant phenotype /// 0009409 // response to cold // inferred from expression pattern /// 0042538 // hyperosmotic salinity response // inferred from mutant phenotype /// 0042744 // hydrogen peroxide catabolic process // inferred from electronic annotation /// 00551…	0005576 // extracellular region // inferred from electronic annotation /// 0005783 // endoplasmic reticulum // inferred from sequence or structural similarity	0004601 // peroxidase activity // inferred from direct assay /// 0004601 // peroxidase activity // inferred from sequence or structural similarity /// 0004601 // peroxidase activity // inferred from electronic annotation /// 0005506 // iron ion binding // inferred from electronic annotation /// 0005509 // calcium ion binding // inferred from electronic annotation /// 0009055 // electron carrier a…	chr1:1529825-1531270 (+) // 100.0 //
251839_at	21259422	10881023	21259422	up	-0.50351214	0.5845902	PLA IIIA	824660	0006629 // lipid metabolic process // inferred from electronic annotation /// 0008152 // metabolic process // inferred from electronic annotation /// 0016042 // lipid catabolic process // inferred from electronic annotation /// 0051707 // response to other organism // inferred from expression pattern		0016787 // hydrolase activity // inferred from electronic annotation	chr3:20370052-20371751 (-) // 100.0 //
253998_at	21313503	10917678	21313503	up	-0.5334661	0.5583017		828707	0006979 // response to oxidative stress // inferred from electronic annotation /// 0042744 // hydrogen peroxide catabolic process // inferred from electronic annotation /// 0055114 // oxidation reduction // inferred from electronic annotation	0005576 // extracellular region // inferred from electronic annotation /// 0012505 // endomembrane system // inferred from electronic annotation	0004601 // peroxidase activity // inferred from sequence or structural similarity /// 0004601 // peroxidase activity // inferred from electronic annotation /// 0005506 // iron ion binding // inferred from electronic annotation /// 0005509 // calcium ion binding // inferred from electronic annotation /// 0009055 // electron carrier activity // inferred from electronic annotation /// 0016491 // oxi…	chr4:13200661-13201697 (+) // 100.0 //
247297_at	22063277	11416471	22063277	up	-0.5668466	0.5748005		836531	0006979 // response to oxidative stress // inferred from electronic annotation /// 0042744 // hydrogen peroxide catabolic process // inferred from electronic annotation /// 0055114 // oxidation reduction // inferred from electronic annotation	0005576 // extracellular region // inferred from electronic annotation /// 0005618 // cell wall // inferred from direct assay	0004601 // peroxidase activity // inferred from sequence or structural similarity /// 0004601 // peroxidase activity // inferred from electronic annotation /// 0005506 // iron ion binding // inferred from electronic annotation /// 0005509 // calcium ion binding // inferred from electronic annotation /// 0009055 // electron carrier activity // inferred from electronic annotation /// 0016491 // oxi…	chr5:25668049-25669288 (-) // 100.0 //
245076_at	22374723	11618698	22374723	up	-0.6136496	0.54822016	GH3.3	816849	0009733 // response to auxin stimulus // inferred from sequence or structural similarity /// 0010252 // auxin homeostasis // traceable author statement		0010279 // indole-3-acetic acid amido synthetase activity // inferred from direct assay /// 0016874 // ligase activity // inferred from electronic annotation	chr2:9871204-9873582 (-) // 100.0 //
264346_at	22410855	11641977	22410855	up	-0.57096744	0.59323025		837753	0055114 // oxidation reduction // inferred from electronic annotation		0005506 // iron ion binding // inferred from electronic annotation /// 0009815 // 1-aminocyclopropane-1-carboxylate oxidase activity // inferred from sequence or structural similarity /// 0016491 // oxidoreductase activity // inferred from electronic annotation	chr1:4056271-4057668 (+) // 100.0 //
266209_at	22575011	11747267	22575011	up	-0.5917661	0.5829606	ATC	817302		0005737 // cytoplasm // inferred from electronic annotation	0008429 // phosphatidylethanolamine binding // inferred from sequence or structural similarity	chr2:11780493-11781586 (+) // 100.0 //
258008_at	23712065	12456213	23712065	up	-0.54999983	0.6956215		821477			0005199 // structural constituent of cell wall // inferred from electronic annotation	chr3:6736387-6738336 (-) // 100.0 //
254574_at	23855014	12542925	23855014	up	-0.5934546	0.6608379		827684		0009507 // chloroplast // inferred from electronic annotation		chr4:10598616-10599099 (-) // 100.0 //
266070_at	24038491	12653464	24038491	up	-0.7219995	0.5433469	EXLB3	816381		0005576 // extracellular region // inferred from sequence or structural similarity /// 0005576 // extracellular region // inferred from electronic annotation /// 0005618 // cell wall // inferred from direct assay		chr2:8098237-8098717 (-) // 100.0 //
253066_at	24751065	13074906	24751065	up	-0.68863463	0.61885595	ACS8	829933	0009058 // biosynthetic process // inferred from electronic annotation /// 0009693 // ethylene biosynthetic process // traceable author statement /// 0009693 // ethylene biosynthetic process // inferred from electronic annotation /// 0009835 // ripening // inferred from electronic annotation		0003824 // catalytic activity // inferred from electronic annotation /// 0016769 // transferase activity, transferring nitrogenous groups // inferred from electronic annotation /// 0016829 // lyase activity // inferred from electronic annotation /// 0016847 // 1-aminocyclopropane-1-carboxylate synthase activity // inferred from direct assay /// 0016847 // 1-aminocyclopropane-1-carboxylate synthas…	chr4:17752215-17753919 (+) // 100.0 //
261562_at	24761465	13080966	24761465	up	-0.6743841	0.63371253		839281		0005622 // intracellular // inferred from sequence or structural similarity /// 0005622 // intracellular // inferred from electronic annotation	0003779 // actin binding // inferred from electronic annotation	chr1:275630-276126 (+) // 99.53 //
267230_at	26652496	14142706	26652496	up	-0.6480756	0.76619506	ARL	819014	0009741 // response to brassinosteroid stimulus // inferred from expression pattern /// 0009742 // brassinosteroid mediated signaling // inferred from genetic interaction /// 0016049 // cell growth // inferred from mutant phenotype /// 0035265 // organ growth // inferred from mutant phenotype	0005622 // intracellular // inferred from direct assay		chr2:18244873-18245209 (+) // 100.0 //
250327_at	26679068	14157083	26679068	up	-0.70115876	0.71454954		831078		0005737 // cytoplasm // inferred from electronic annotation /// 0005856 // cytoskeleton // inferred from electronic annotation	0000166 // nucleotide binding // inferred from electronic annotation /// 0005515 // protein binding // inferred from electronic annotation /// 0005524 // ATP binding // inferred from electronic annotation	chr5:3890213-3891302 (+) // 100.0 //
264953_at	27265747	14470897	27265747	up	-0.67972684	0.76736283	ADH1	844047	0001666 // response to hypoxia // inferred from expression pattern /// 0006970 // response to osmotic stress // inferred from genetic interaction /// 0008152 // metabolic process // inferred from electronic annotation /// 0009651 // response to salt stress // inferred from expression pattern /// 0045333 // cellular respiration // traceable author statement /// 0046686 // response to cadmium ion /…	0005737 // cytoplasm // inferred from electronic annotation /// 0005829 // cytosol // inferred from direct assay /// 0005886 // plasma membrane // inferred from direct assay	0003824 // catalytic activity // inferred from electronic annotation /// 0004022 // alcohol dehydrogenase activity // inferred from mutant phenotype /// 0004022 // alcohol dehydrogenase activity // inferred from sequence or structural similarity /// 0004022 // alcohol dehydrogenase activity // inferred from electronic annotation /// 0005488 // binding // inferred from electronic annotation /// 00…	chr1:28980402-28982110 (+) // 100.0 //
245555_at	27308636	14493573	27308636	up	-0.7168255	0.7325318		827205			0016740 // transferase activity // inferred from sequence or structural similarity /// 0016747 // transferase activity, transferring acyl groups other than amino-acyl groups // inferred from electronic annotation	chr4:8792940-8794281 (-) // 100.0 //
263098_at	27507486	14598243	27507486	up	-0.6407771	0.8190472		816096		0012505 // endomembrane system // inferred from electronic annotation		chr2:6966428-6967217 (-) // 100.0 //
253423_at	28313642	15014973	28313642	up	-0.7022064	0.7992909	IAA29	829361	0006350 // transcription // inferred from electronic annotation /// 0006355 // regulation of transcription, DNA-dependent // inferred from electronic annotation /// 0009733 // response to auxin stimulus // traceable author statement /// 0009734 // auxin mediated signaling pathway // inferred from electronic annotation /// 0010114 // response to red light // inferred from expression pattern /// 00…	0005634 // nucleus // inferred from electronic annotation	0003700 // transcription factor activity // inferred from sequence or structural similarity /// 0046983 // protein dimerization activity // inferred from electronic annotation	chr4:15583484-15584634 (+) // 100.0 //
245226_at	29497528	15605941	29497528	up	-0.8513398	0.70925426		822700		0012505 // endomembrane system // inferred from electronic annotation		chr3:11747777-11748960 (+) // 100.0 //
266364_at	30179918	15935888	30179918	up	-0.7282245	0.8653643		818722				chr2:17202251-17202437 (-) // 100.0 //
256766_at	31787333	1668452	31787333	up	-0.83328295	0.8351691	PCC1	821788	0009617 // response to bacterium // inferred from expression pattern /// 0009620 // response to fungus // inferred from mutant phenotype	0005886 // plasma membrane // inferred from direct assay		chr3:7846086-7846570 (-) // 100.0 //
253608_at	32598786	17048182	32598786	up	-0.9088547	0.7959635	ATXTH19	829152	0005975 // carbohydrate metabolic process // inferred from electronic annotation /// 0006073 // cellular glucan metabolic process // inferred from electronic annotation /// 0007047 // cell wall organization // inferred from electronic annotation /// 0008152 // metabolic process // inferred from electronic annotation	0005576 // extracellular region // inferred from electronic annotation /// 0005618 // cell wall // inferred from electronic annotation /// 0012505 // endomembrane system // inferred from electronic annotation /// 0048046 // apoplast // inferred from electronic annotation	0004553 // hydrolase activity, hydrolyzing O-glycosyl compounds // inferred from electronic annotation /// 0016740 // transferase activity // inferred from electronic annotation /// 0016762 // xyloglucan:xyloglucosyl transferase activity // inferred from electronic annotation /// 0016787 // hydrolase activity // inferred from electronic annotation /// 0016798 // hydrolase activity, acting on glyc…	chr4:14828959-14829971 (-) // 100.0 //
254200_at	34145694	17717036	34145694	up	-0.98202	0.7896836		828511				chr4:12520019-12520772 (-) // 100.0 //
254044_at	35459297	18261639	35459297	up	-0.94060576	0.8855581	XTR9	828687	0005975 // carbohydrate metabolic process // inferred from electronic annotation /// 0006073 // cellular glucan metabolic process // inferred from electronic annotation /// 0007047 // cell wall organization // inferred from electronic annotation /// 0008152 // metabolic process // inferred from electronic annotation	0005576 // extracellular region // inferred from electronic annotation /// 0005618 // cell wall // inferred from electronic annotation /// 0012505 // endomembrane system // inferred from electronic annotation /// 0048046 // apoplast // inferred from electronic annotation	0004553 // hydrolase activity, hydrolyzing O-glycosyl compounds // inferred from electronic annotation /// 0016740 // transferase activity // inferred from electronic annotation /// 0016762 // xyloglucan:xyloglucosyl transferase activity // inferred from electronic annotation /// 0016787 // hydrolase activity // inferred from electronic annotation /// 0016798 // hydrolase activity, acting on glyc…	chr4:13130357-13131624 (+) // 100.0 //
264567_s_at	37022111	18883872	37022111	up	-10004249	0.88796234		838206 /// 839237	0006979 // response to oxidative stress // inferred from electronic annotation /// 0042744 // hydrogen peroxide catabolic process // inferred from electronic annotation /// 0055114 // oxidation reduction // inferred from electronic annotation	0005576 // extracellular region // inferred from electronic annotation /// 0009505 // plant-type cell wall // inferred from direct assay /// 0012505 // endomembrane system // inferred from electronic annotation	0004601 // peroxidase activity // inferred from sequence or structural similarity /// 0004601 // peroxidase activity // inferred from electronic annotation /// 0005506 // iron ion binding // inferred from electronic annotation /// 0005509 // calcium ion binding // inferred from electronic annotation /// 0009055 // electron carrier activity // inferred from electronic annotation /// 0016491 // oxi…	chr1:1521200-1522446 (+) // 100.0 // /// chr1:1525922-1527168 (-) // 100.0 //
263096_at	38019497	19267395	38019497	up	-0.9401345	0.9866049	AHB1	816103	0001666 // response to hypoxia // traceable author statement /// 0015671 // oxygen transport // inferred from electronic annotation	0005618 // cell wall // inferred from direct assay /// 0005886 // plasma membrane // inferred from direct assay	0005344 // oxygen transporter activity // inferred from direct assay /// 0005506 // iron ion binding // inferred from electronic annotation /// 0019825 // oxygen binding // inferred from direct assay /// 0019825 // oxygen binding // inferred from electronic annotation /// 0020037 // heme binding // inferred from electronic annotation /// 0046872 // metal ion binding // inferred from electronic an…	chr2:6989863-6990604 (-) // 100.0 //
259276_at	38401146	19411494	38401146	up	-11039568	0.83719254		821314	0006979 // response to oxidative stress // inferred from electronic annotation /// 0042744 // hydrogen peroxide catabolic process // inferred from electronic annotation /// 0055114 // oxidation reduction // inferred from electronic annotation	0005576 // extracellular region // inferred from electronic annotation /// 0012505 // endomembrane system // inferred from electronic annotation	0004601 // peroxidase activity // inferred from sequence or structural similarity /// 0004601 // peroxidase activity // inferred from electronic annotation /// 0005506 // iron ion binding // inferred from electronic annotation /// 0005509 // calcium ion binding // inferred from electronic annotation /// 0009055 // electron carrier activity // inferred from electronic annotation /// 0016491 // oxi…	chr3:67242-68484 (-) // 100.0 //
265102_at	38847022	1957804	38847022	up	-10886028	0.8692012		839971	0006979 // response to oxidative stress // inferred from electronic annotation /// 0042744 // hydrogen peroxide catabolic process // inferred from electronic annotation /// 0055114 // oxidation reduction // inferred from electronic annotation	0005576 // extracellular region // inferred from electronic annotation /// 0012505 // endomembrane system // inferred from electronic annotation	0004601 // peroxidase activity // inferred from sequence or structural similarity /// 0004601 // peroxidase activity // inferred from electronic annotation /// 0005506 // iron ion binding // inferred from electronic annotation /// 0005509 // calcium ion binding // inferred from electronic annotation /// 0009055 // electron carrier activity // inferred from electronic annotation /// 0016491 // oxi…	chr1:10991515-10992866 (+) // 100.0 //
245276_at	41191173	20423353	41191173	up	-10494585	0.99287677	ATHB-2	827384	0006350 // transcription // inferred from electronic annotation /// 0006355 // regulation of transcription, DNA-dependent // inferred from sequence or structural similarity /// 0006355 // regulation of transcription, DNA-dependent // inferred from electronic annotation /// 0007275 // multicellular organismal development // inferred from electronic annotation /// 0008283 // cell proliferation // i…	0005634 // nucleus // inferred from direct assay /// 0005634 // nucleus // inferred from sequence or structural similarity /// 0005634 // nucleus // inferred from electronic annotation	0003677 // DNA binding // inferred from sequence or structural similarity /// 0003677 // DNA binding // inferred from electronic annotation /// 0003700 // transcription factor activity // inferred from sequence or structural similarity /// 0003700 // transcription factor activity // inferred from electronic annotation /// 0016563 // transcription activator activity // inferred from electronic ann…	chr4:9449309-9450623 (+) // 100.0 //
249052_at	46690516	22231295	46690516	up	-11075985	1115531	PDF1.2	834469	0006805 // xenobiotic metabolic process // inferred from electronic annotation /// 0006952 // defense response // inferred from sequence or structural similarity /// 0006952 // defense response // traceable author statement /// 0006952 // defense response // inferred from electronic annotation /// 0009625 // response to insect // inferred from expression pattern /// 0009723 // response to ethylen…	0005576 // extracellular region // inferred from electronic annotation /// 0005618 // cell wall // inferred from sequence or structural similarity /// 0012505 // endomembrane system // inferred from electronic annotation		chr2:11094488-11094833 (+) // 90.53 // /// chr2:11096358-11096675 (+) // 91.36 // /// chr5:17926318-17926671 (-) // 90.53 // /// chr5:17924442-17924777 (-) // 100.0 //
248564_at	55997543	24853635	55997543	up	-11768183	13085451		835033			0003677 // DNA binding // inferred from electronic annotation	chr5:20209824-20210655 (+) // 100.0 //
257162_s_at	58968935	25599551	58968935	up	-12552528	13047023		822017 /// 822018	0006810 // transport // inferred from sequence or structural similarity /// 0006810 // transport // inferred from electronic annotation /// 0015696 // ammonium transport // inferred from direct assay /// 0015696 // ammonium transport // inferred from mutant phenotype /// 0015696 // ammonium transport // inferred from electronic annotation	0005886 // plasma membrane // inferred from direct assay /// 0012505 // endomembrane system // inferred from electronic annotation /// 0016020 // membrane // inferred from sequence or structural similarity /// 0016020 // membrane // inferred from electronic annotation /// 0016021 // integral to membrane // inferred from electronic annotation	0008519 // ammonium transmembrane transporter activity // inferred from direct assay /// 0008519 // ammonium transmembrane transporter activity // inferred from sequence or structural similarity /// 0008519 // ammonium transmembrane transporter activity // inferred from mutant phenotype /// 0008519 // ammonium transmembrane transporter activity // inferred from electronic annotation	chr3:8801406-8802897 (-) // 100.0 //

## Sheet: Suppl 4 B
uspl1
# Notes : Created from guided workflow step :Fold change analysis
#EntityList :T-test, p<0.5
#Interpretation :Genotype
#Experiment :uspl1
#Fold-Change cut-off :2.0
#Pairing option :All conditions against control
#Condition Pairs :[Col]
#Minimun number of pairs :1 out of 1conditions
# Technology : Affymetrix.GeneChip.ATH1-121501
# Owner : gxuser
# Created On : Wed May 08 13:17:52 CEST 2013
Probe Set ID	Fold change([uspl1] vs [Col])	Log Fold change([uspl1] vs [Col])	Absolute Fold change([uspl1] vs [Col])	Regulation([uspl1] vs [Col])	[Col](normalized)	[uspl1](normalized)	Gene Symbol	Entrez Gene	Gene Ontology Biological Process	Gene Ontology Cellular Component	Gene Ontology Molecular Function	Alignments
252795_at	-37653599	-19127878	37653599	down	0.92553794	-0.98724985						chr3:14452767-14455813 (+) // 100.0 //
246948_at	-22880466	-11941165	22880466	down	0.6279696	-0.56614685	CYP71B12	832584	0055114 // oxidation reduction // inferred from electronic annotation	0016020 // membrane // inferred from electronic annotation /// 0016021 // integral to membrane // inferred from electronic annotation	0004497 // monooxygenase activity // inferred from electronic annotation /// 0005506 // iron ion binding // inferred from electronic annotation /// 0009055 // electron carrier activity // inferred from electronic annotation /// 0016491 // oxidoreductase activity // inferred from electronic annotation /// 0019825 // oxygen binding // inferred from sequence or structural similarity /// 0020037 // h…	chr5:8662853-8664898 (+) // 92.62 // /// chr5:8668523-8670107 (+) // 100.0 //
250207_at	-21371408	-10956819	21371408	down	0.52830386	-0.56737804	CHS	831241	0006979 // response to oxidative stress // inferred from expression pattern /// 0008152 // metabolic process // inferred from electronic annotation /// 0009058 // biosynthetic process // inferred from electronic annotation /// 0009611 // response to wounding // inferred from expression pattern /// 0009629 // response to gravity // inferred from mutant phenotype /// 0009715 // chalcone biosyntheti…	0005634 // nucleus // inferred from direct assay /// 0005783 // endoplasmic reticulum // inferred from direct assay /// 0009705 // plant-type vacuole membrane // inferred from direct assay	0003824 // catalytic activity // inferred from electronic annotation /// 0008415 // acyltransferase activity // inferred from electronic annotation /// 0016210 // naringenin-chalcone synthase activity // inferred from mutant phenotype /// 0016210 // naringenin-chalcone synthase activity // inferred from electronic annotation /// 0016740 // transferase activity // inferred from electronic annotati…	chr5:4488763-4490037 (+) // 100.0 //
256940_at	-18946724	-42438765	18946724	down	20695393	-21743374		822807	0019252 // starch biosynthetic process // inferred from mutant phenotype	0005829 // cytosol // inferred from direct assay		chr3:12351939-12352205 (+) // 100.0 //
267168_at	-2138528	-10966182	2138528	down	0.5351839	-0.56143427		818354	0055114 // oxidation reduction // inferred from electronic annotation		0016491 // oxidoreductase activity // inferred from electronic annotation	chr2:15841965-15843562 (+) // 100.0 //
258941_at	2207055	11421226	2207055	up	-0.56408846	0.57803416	ATMDAR3	820155	0009414 // response to water deprivation // inferred from expression pattern /// 0009610 // response to symbiotic fungus // inferred from expression pattern /// 0009651 // response to salt stress // inferred from expression pattern /// 0009753 // response to jasmonic acid stimulus // inferred from expression pattern /// 0043903 // regulation of symbiosis, encompassing mutualism through parasitism…	0005737 // cytoplasm // inferred from electronic annotation /// 0005829 // cytosol // inferred from direct assay	0016491 // oxidoreductase activity // inferred from electronic annotation /// 0016656 // monodehydroascorbate reductase (NADH) activity // inferred from sequence or structural similarity /// 0016656 // monodehydroascorbate reductase (NADH) activity // inferred from electronic annotation /// 0050660 // FAD binding // inferred from electronic annotation	chr3:3056505-3059108 (-) // 100.0 //
253301_at	12838538	3682409	12838538	up	-18786592	18037498		829514		0005576 // extracellular region // inferred from sequence or structural similarity /// 0005576 // extracellular region // inferred from electronic annotation /// 0012505 // endomembrane system // inferred from electronic annotation		chr4:16182815-16183307 (+) // 100.0 //
249152_s_at	20860798	10607944	20860798	up	-0.5560775	0.5047169	ATPT1	834353 /// 834355	0006810 // transport // inferred from electronic annotation /// 0006817 // phosphate transport // inferred from direct assay /// 0006817 // phosphate transport // traceable author statement /// 0006817 // phosphate transport // inferred from electronic annotation /// 0016036 // cellular response to phosphate starvation // inferred from expression pattern	0005886 // plasma membrane // inferred from direct assay /// 0005886 // plasma membrane // inferred from electronic annotation /// 0016020 // membrane // inferred from sequence or structural similarity /// 0016020 // membrane // inferred from electronic annotation /// 0016020 // membrane // inferred from direct assay /// 0016021 // integral to membrane // inferred from electronic annotation	0005315 // inorganic phosphate transmembrane transporter activity // inferred from direct assay /// 0005315 // inorganic phosphate transmembrane transporter activity // inferred from sequence or structural similarity /// 0005315 // inorganic phosphate transmembrane transporter activity // inferred from electronic annotation /// 0005351 // sugar:hydrogen symporter activity // inferred from sequenc…	chr5:17433301-17435026 (+) // 100.0 // /// chr5:17417145-17418871 (-) // 97.71 //
247717_at	21774235	1122622	21774235	up	-0.5700917	0.5525303	LTP3	836051	0006810 // transport // inferred from electronic annotation /// 0006869 // lipid transport // inferred from electronic annotation /// 0009414 // response to water deprivation // inferred from expression pattern /// 0009737 // response to abscisic acid stimulus // inferred from expression pattern	0005618 // cell wall // traceable author statement /// 0048046 // apoplast // inferred from direct assay	0008289 // lipid binding // inferred from electronic annotation	chr5:23946276-23946718 (+) // 100.0 //
267385_at	22377415	11620433	22377415	up	-0.6218262	0.54021716		819045				chr2:18330665-18331409 (-) // 100.0 //
266209_at	22828035	11908066	22828035	up	-0.58478045	0.6060262	ATC	817302		0005737 // cytoplasm // inferred from electronic annotation	0008429 // phosphatidylethanolamine binding // inferred from sequence or structural similarity	chr2:11780493-11781586 (+) // 100.0 //
254832_at	23296146	12200913	23296146	up	-0.6426852	0.57740617		826861	0006869 // lipid transport // inferred from sequence or structural similarity /// 0006869 // lipid transport // inferred from electronic annotation /// 0050832 // defense response to fungus // inferred from mutant phenotype		0008289 // lipid binding // inferred from sequence or structural similarity	chr4:7409826-7410375 (-) // 100.0 //
254979_at	23323648	12217934	23323648	up	-0.56973433	0.6520591		826647	0006508 // proteolysis // inferred from sequence or structural similarity /// 0006508 // proteolysis // inferred from electronic annotation /// 0043086 // negative regulation of catalytic activity // inferred from electronic annotation	0012505 // endomembrane system // inferred from electronic annotation	0004252 // serine-type endopeptidase activity // inferred from electronic annotation /// 0008233 // peptidase activity // inferred from electronic annotation /// 0042802 // identical protein binding // inferred from electronic annotation	chr4:6516608-6519763 (-) // 100.0 //
252374_at	24307623	12814088	24307623	up	-0.6421418	0.63926697	ARR5	823965	0000160 // two-component signal transduction system (phosphorelay) // inferred from electronic annotation /// 0006350 // transcription // inferred from electronic annotation /// 0006355 // regulation of transcription, DNA-dependent // inferred from electronic annotation /// 0007623 // circadian rhythm // inferred from mutant phenotype /// 0009735 // response to cytokinin stimulus // inferred from…	0005634 // nucleus // inferred from direct assay /// 0005634 // nucleus // inferred from electronic annotation /// 0005737 // cytoplasm // inferred from direct assay	0000156 // two-component response regulator activity // inferred from mutant phenotype /// 0000156 // two-component response regulator activity // inferred from sequence or structural similarity /// 0000156 // two-component response regulator activity // inferred from electronic annotation /// 0005515 // protein binding // inferred from physical interaction /// 0030528 // transcription regulator …	chr3:17770096-17771725 (-) // 100.0 //
253667_at	30452733	16065717	30452733	up	-0.8231816	0.78339005		829140	0006979 // response to oxidative stress // inferred from electronic annotation /// 0042744 // hydrogen peroxide catabolic process // inferred from electronic annotation /// 0055114 // oxidation reduction // inferred from electronic annotation	0005576 // extracellular region // inferred from electronic annotation /// 0012505 // endomembrane system // inferred from electronic annotation	0004601 // peroxidase activity // inferred from sequence or structural similarity /// 0004601 // peroxidase activity // inferred from electronic annotation /// 0005506 // iron ion binding // inferred from electronic annotation /// 0009055 // electron carrier activity // inferred from electronic annotation /// 0016491 // oxidoreductase activity // inferred from electronic annotation /// 0020037 //…	chr4:14762927-14764488 (+) // 100.0 //
261226_at	30917645	16284304	30917645	up	-0.8097038	0.81872654	ATEXPA11	838608	0007047 // cell wall organization // inferred from electronic annotation /// 0009664 // plant-type cell wall organization // inferred from electronic annotation /// 0009826 // unidimensional cell growth // inferred from sequence or structural similarity /// 0009826 // unidimensional cell growth // non-traceable author statement /// 0009828 // plant-type cell wall loosening // inferred from sequen…	0005576 // extracellular region // inferred from electronic annotation /// 0005618 // cell wall // inferred from direct assay /// 0005618 // cell wall // inferred from electronic annotation /// 0016020 // membrane // inferred from electronic annotation		chr1:6998752-6999701 (-) // 100.0 //
248564_at	39678538	19883589	39678538	up	-0.9791776	10091813		835033			0003677 // DNA binding // inferred from electronic annotation	chr5:20209824-20210655 (+) // 100.0 //
247718_at	41764007	20622602	41764007	up	-0.9777055	10845547	LTP4	836050	0006810 // transport // inferred from electronic annotation /// 0006869 // lipid transport // traceable author statement /// 0006869 // lipid transport // inferred from electronic annotation /// 0009414 // response to water deprivation // inferred from expression pattern /// 0009737 // response to abscisic acid stimulus // inferred from expression pattern	0012505 // endomembrane system // inferred from electronic annotation	0008289 // lipid binding // inferred from electronic annotation	chr5:23942521-23942998 (-) // 100.0 //

## Sheet: Suppl. 4 C
# Notes : Fold change >= 2.0
#Entity List : T Test unpaired Corrected p-value P <= 0.3
#Interpretation : Genotype
#Experiment : rd22 NaCl
#Fold-Change cut-off : 2.0
#Pairing option : All against single condition
#Condition pairs :
#[rd22] vs [col]
#Minimum number of pairs:1 out of 1 condition pairs.
# Technology : Affymetrix.GeneChip.ATH1-121501
# Owner : gxuser
# Created On : Fri May 17 14:41:45 CEST 2013
Probe Set ID	Fold change([rd22] vs [col])	Log Fold change([rd22] vs [col])	Absolute Fold change([rd22] vs [col])	Regulation([rd22] vs [col])	[col](normalized)	[rd22](normalized)	Gene Symbol	Entrez Gene	Gene Ontology Biological Process	Gene Ontology Cellular Component	Gene Ontology Molecular Function	Alignments
246908_at	-674.991	-9.39873	674.991	down	4.45984	-4.93889	RD22	832636	0006950 // response to stress // inferred from electronic annotation /// 0009269 // response to desiccation // inferred from expression pattern /// 0009651 // response to salt stress // inferred from expression pattern /// 0009737 // response to abscisic acid stimulus // inferred from expression pattern	0012505 // endomembrane system // inferred from electronic annotation	0045735 // nutrient reservoir activity // traceable author statement	chr5:8914500-8916687 (-) // 100.0 //
253301_at	-24.3681	-4.60692	24.3681	down	2.35754	-2.24939		829514		0005576 // extracellular region // inferred from sequence or structural similarity /// 0005576 // extracellular region // inferred from electronic annotation /// 0012505 // endomembrane system // inferred from electronic annotation		chr4:16182815-16183307 (+) // 100.0 //
256940_at	-14.2795	-3.83588	14.2795	down	1.77368	-2.06219		822807	0019252 // starch biosynthetic process // inferred from mutant phenotype	0005829 // cytosol // inferred from direct assay		chr3:12351939-12352205 (+) // 100.0 //
264096_at	-10.6082	-3.4071	10.6082	down	1.71929	-1.68781		844240				chr1:29720325-29720972 (-) // 100.0 //
249205_at	-10.5694	-3.40182	10.5694	down	1.69186	-1.70997	MRN	834267	0016104 // triterpenoid biosynthetic process // inferred from direct assay /// 0019745 // pentacyclic triterpenoid biosynthetic process // inferred from sequence or structural similarity		0003824 // catalytic activity // inferred from sequence or structural similarity /// 0003824 // catalytic activity // inferred from electronic annotation /// 0016853 // isomerase activity // inferred from electronic annotation /// 0016866 // intramolecular transferase activity // inferred from electronic annotation /// 0034074 // marneral synthase activity // inferred from direct assay	chr5:17070793-17075203 (+) // 100.0 //
266393_at	-10.5637	-3.40104	10.5637	down	1.59595	-1.8051	M17	818725	0009790 // embryonic development // traceable author statement	0012505 // endomembrane system // inferred from electronic annotation		chr2:17213618-17214570 (+) // 100.0 //
256528_at	-8.75144	-3.12952	8.75144	down	1.36759	-1.76193	ZFP4	842928	0045449 // regulation of transcription // traceable author statement	0005622 // intracellular // inferred from electronic annotation	0003676 // nucleic acid binding // inferred from sequence or structural similarity /// 0003700 // transcription factor activity // inferred from sequence or structural similarity /// 0008270 // zinc ion binding // inferred from sequence or structural similarity /// 0008270 // zinc ion binding // inferred from electronic annotation /// 0046872 // metal ion binding // inferred from electronic annot…	chr1:24623725-24624508 (-) // 100.0 //
253971_at	-8.28022	-3.04967	8.28022	down	1.56155	-1.48812		828759	0006096 // glycolysis // inferred from sequence or structural similarity /// 0006096 // glycolysis // inferred from electronic annotation /// 0008152 // metabolic process // inferred from electronic annotation	0009507 // chloroplast // inferred from direct assay	0003824 // catalytic activity // inferred from electronic annotation /// 0004332 // fructose-bisphosphate aldolase activity // inferred from sequence or structural similarity /// 0004332 // fructose-bisphosphate aldolase activity // non-traceable author statement /// 0004332 // fructose-bisphosphate aldolase activity // inferred from electronic annotation /// 0005515 // protein binding // inferre…	chr4:13391572-13392944 (+) // 100.0 //
262728_at	-8.0415	-3.00746	8.0415	down	1.27964	-1.72782	CLV1	843915	0006468 // protein amino acid phosphorylation // inferred from sequence or structural similarity /// 0006468 // protein amino acid phosphorylation // inferred from electronic annotation /// 0007169 // transmembrane receptor protein tyrosine kinase signaling pathway // inferred from sequence or structural similarity /// 0007172 // signal complex assembly // inferred from direct assay /// 0007275 /…	0016020 // membrane // inferred from sequence or structural similarity /// 0016020 // membrane // inferred from electronic annotation /// 0016021 // integral to membrane // traceable author statement /// 0016021 // integral to membrane // inferred from electronic annotation	0000166 // nucleotide binding // inferred from electronic annotation /// 0004672 // protein kinase activity // inferred from electronic annotation /// 0004674 // protein serine/threonine kinase activity // inferred from sequence or structural similarity /// 0004674 // protein serine/threonine kinase activity // inferred from electronic annotation /// 0004702 // receptor signaling protein serine/t…	chr1:28467291-28470313 (-) // 100.0 //
265588_at	-7.8421	-2.97124	7.8421	down	1.37084	-1.6004		816516		0005576 // extracellular region // inferred from sequence or structural similarity /// 0005576 // extracellular region // inferred from electronic annotation		chr2:8630993-8631527 (-) // 100.0 //
260178_at	-7.50236	-2.90734	7.50236	down	1.46958	-1.43776		843409		0012505 // endomembrane system // inferred from electronic annotation	0004857 // enzyme inhibitor activity // inferred from electronic annotation /// 0030599 // pectinesterase activity // inferred from electronic annotation /// 0046910 // pectinesterase inhibitor activity // inferred from sequence or structural similarity	chr1:26670088-26670691 (+) // 100.0 //
265063_at	-7.41496	-2.89044	7.41496	down	1.56323	-1.32721		842444	0006468 // protein amino acid phosphorylation // inferred from electronic annotation /// 0048544 // recognition of pollen // inferred from electronic annotation	0012505 // endomembrane system // inferred from electronic annotation	0004672 // protein kinase activity // inferred from electronic annotation /// 0004674 // protein serine/threonine kinase activity // inferred from electronic annotation /// 0004713 // protein tyrosine kinase activity // inferred from electronic annotation /// 0005524 // ATP binding // inferred from electronic annotation /// 0005529 // sugar binding // inferred from electronic annotation /// 00163…	chr1:22693393-22696546 (-) // 100.0 //
252584_at	-7.28913	-2.86575	7.28913	down	1.55188	-1.31387		823698			0005515 // protein binding // inferred from electronic annotation /// 0008270 // zinc ion binding // inferred from sequence or structural similarity /// 0008270 // zinc ion binding // inferred from electronic annotation /// 0046872 // metal ion binding // inferred from electronic annotation	chr3:16730614-16733659 (-) // 100.0 //
259261_at	-7.2159	-2.85118	7.2159	down	1.40284	-1.44834		820311				chr3:3569833-3571966 (+) // 100.0 //
250746_at	-7.18114	-2.84421	7.18114	down	1.49416	-1.35006		830473	0008152 // metabolic process // inferred from electronic annotation		0008194 // UDP-glycosyltransferase activity // inferred from sequence or structural similarity /// 0016740 // transferase activity // inferred from electronic annotation /// 0016757 // transferase activity, transferring glycosyl groups // inferred from sequence or structural similarity /// 0016758 // transferase activity, transferring hexosyl groups // inferred from electronic annotation	chr5:1769648-1771516 (+) // 100.0 //
252253_at	-7.05712	-2.81908	7.05712	down	1.40863	-1.41045		824091		0012505 // endomembrane system // inferred from electronic annotation		chr3:18287952-18288575 (-) // 100.0 //
249709_at	-6.79896	-2.76531	6.79896	down	1.6209	-1.14441	IQD33	833540			0005516 // calmodulin binding // inferred from sequence or structural similarity	chr5:13873399-13875140 (+) // 100.0 //
258940_at	-6.79317	-2.76408	6.79317	down	1.64061	-1.12347		820154	0006629 // lipid metabolic process // inferred from electronic annotation /// 0016042 // lipid catabolic process // inferred from electronic annotation	0005576 // extracellular region // inferred from electronic annotation /// 0012505 // endomembrane system // inferred from electronic annotation	0004091 // carboxylesterase activity // inferred from sequence or structural similarity /// 0016298 // lipase activity // inferred from sequence or structural similarity /// 0016787 // hydrolase activity // inferred from electronic annotation /// 0016788 // hydrolase activity, acting on ester bonds // inferred from electronic annotation	chr3:3053360-3055208 (+) // 100.0 //
267618_at	-6.63564	-2.73024	6.63564	down	1.32716	-1.40307	CYCB1;4	817217	0007049 // cell cycle // inferred from electronic annotation /// 0051301 // cell division // inferred from electronic annotation /// 0051726 // regulation of cell cycle // inferred from sequence or structural similarity	0005634 // nucleus // inferred from electronic annotation	0016538 // cyclin-dependent protein kinase regulator activity // inferred from sequence or structural similarity	chr2:11408628-11410283 (+) // 100.0 //
266793_at	-6.51889	-2.70463	6.51889	down	1.48077	-1.22386	AGL30	814835	0006350 // transcription // inferred from electronic annotation /// 0006355 // regulation of transcription, DNA-dependent // inferred from electronic annotation /// 0009555 // pollen development // inferred from genetic interaction	0005634 // nucleus // inferred from electronic annotation	0003677 // DNA binding // inferred from sequence or structural similarity /// 0003677 // DNA binding // inferred from electronic annotation /// 0003700 // transcription factor activity // inferred from sequence or structural similarity /// 0003700 // transcription factor activity // inferred from electronic annotation /// 0043565 // sequence-specific DNA binding // inferred from electronic annota…	chr2:901612-903568 (+) // 100.0 //
259787_at	-6.02295	-2.59047	6.02295	down	1.30238	-1.2881		839822	0009733 // response to auxin stimulus // inferred from sequence or structural similarity	0005739 // mitochondrion // inferred from electronic annotation		chr1:10307594-10308041 (-) // 100.0 //
259182_at	-5.96283	-2.576	5.96283	down	1.28016	-1.29583		821087			0005515 // protein binding // inferred from sequence or structural similarity	chr3:270621-272698 (+) // 100.0 //
254939_at	-5.8718	-2.5538	5.8718	down	1.13916	-1.41464		826676				chr4:6643673-6644525 (+) // 100.0 //
250485_at	-5.72323	-2.51683	5.72323	down	1.32423	-1.1926	PROPEP5	830860	0006952 // defense response // inferred from electronic annotation			chr5:3124623-3124977 (+) // 100.0 //
253514_at	-5.69005	-2.50844	5.69005	down	1.18496	-1.32349		829309	0006355 // regulation of transcription, DNA-dependent // inferred from sequence or structural similarity		0003700 // transcription factor activity // inferred from sequence or structural similarity	chr4:15385459-15386781 (+) // 100.0 //
248736_at	-5.63676	-2.49487	5.63676	down	1.36403	-1.13083		834863	0008152 // metabolic process // inferred from electronic annotation	0009507 // chloroplast // inferred from electronic annotation	0000287 // magnesium ion binding // inferred from electronic annotation /// 0016829 // lyase activity // inferred from electronic annotation	chr5:19518382-19521583 (-) // 100.0 //
253421_at	-5.49359	-2.45775	5.49359	down	1.12611	-1.33164		829368				chr4:15612746-15614225 (-) // 100.0 //
259465_at	-5.44082	-2.44382	5.44082	down	1.26351	-1.18031					0005515 // protein binding // inferred from electronic annotation /// 0008270 // zinc ion binding // inferred from electronic annotation /// 0046872 // metal ion binding // inferred from electronic annotation	chr1:6571174-6572928 (+) // 100.0 //
263106_at	-5.39167	-2.43073	5.39167	down	1.36575	-1.06498		815064			0000166 // nucleotide binding // inferred from electronic annotation /// 0003676 // nucleic acid binding // inferred from electronic annotation /// 0003723 // RNA binding // inferred from sequence or structural similarity /// 0008270 // zinc ion binding // inferred from electronic annotation	chr2:1859007-1860928 (-) // 100.0 //
257294_at	-5.28222	-2.40114	5.28222	down	1.09304	-1.3081		820797	0009416 // response to light stimulus // inferred from sequence or structural similarity /// 0009416 // response to light stimulus // inferred from electronic annotation		0004871 // signal transducer activity // inferred from sequence or structural similarity /// 0004871 // signal transducer activity // inferred from electronic annotation	chr3:5270273-5271707 (-) // 100.0 //
251196_at	-5.27413	-2.39893	5.27413	down	1.28754	-1.11139		825470	0006810 // transport // inferred from electronic annotation /// 0022900 // electron transport chain // inferred from electronic annotation /// 0045454 // cell redox homeostasis // inferred from electronic annotation	0005737 // cytoplasm // inferred from electronic annotation /// 0012505 // endomembrane system // inferred from electronic annotation	0009055 // electron carrier activity // inferred from electronic annotation /// 0015035 // protein disulfide oxidoreductase activity // inferred from electronic annotation	chr3:23277277-23277589 (+) // 100.0 //
258530_at	-5.27302	-2.39863	5.27302	down	1.2342	-1.16443		819868				chr3:2156935-2157630 (+) // 100.0 //
263572_at	-5.26481	-2.39638	5.26481	down	1.12887	-1.26752		816211	0006915 // apoptosis // inferred from electronic annotation /// 0006952 // defense response // inferred from sequence or structural similarity /// 0007165 // signal transduction // inferred from electronic annotation /// 0045087 // innate immune response // inferred from electronic annotation	0031224 // intrinsic to membrane // inferred from electronic annotation	0004888 // transmembrane receptor activity // inferred from electronic annotation /// 0005515 // protein binding // inferred from electronic annotation /// 0005524 // ATP binding // inferred from electronic annotation	chr2:7429783-7433959 (+) // 100.0 //
245406_at	-5.2444	-2.39078	5.2444	down	1.22185	-1.16892	AtRABB1a	827427	0007264 // small GTPase mediated signal transduction // inferred from electronic annotation /// 0015031 // protein transport // inferred from electronic annotation		0000166 // nucleotide binding // inferred from electronic annotation /// 0005525 // GTP binding // inferred from sequence or structural similarity /// 0005525 // GTP binding // inferred from electronic annotation	chr4:9641990-9643552 (-) // 100.0 //
266034_at	-5.23062	-2.38698	5.23062	down	1.14796	-1.23902		815154		0012505 // endomembrane system // inferred from electronic annotation	0005515 // protein binding // inferred from physical interaction	chr2:2332579-2336019 (+) // 100.0 //
259773_at	-5.22908	-2.38656	5.22908	down	1.39141	-0.995148		839827	0009733 // response to auxin stimulus // inferred from sequence or structural similarity	0005634 // nucleus // inferred from direct assay /// 0005730 // nucleolus // inferred from direct assay		chr1:10321275-10321683 (+) // 100.0 //
259368_at	-5.0544	-2.33754	5.0544	down	1.17423	-1.16331		843242	0006508 // proteolysis // inferred from sequence or structural similarity /// 0006508 // proteolysis // inferred from electronic annotation	0012505 // endomembrane system // inferred from electronic annotation	0004190 // aspartic-type endopeptidase activity // inferred from electronic annotation /// 0008233 // peptidase activity // inferred from electronic annotation /// 0016787 // hydrolase activity // inferred from electronic annotation	chr1:25983661-25985099 (+) // 100.0 //
246432_at	-5.02995	-2.33054	5.02995	down	1.25334	-1.0772	RGL3	831615	0006350 // transcription // inferred from electronic annotation /// 0006355 // regulation of transcription, DNA-dependent // inferred from electronic annotation /// 0007275 // multicellular organismal development // inferred from electronic annotation /// 0009739 // response to gibberellin stimulus // inferred from expression pattern /// 0009739 // response to gibberellin stimulus // inferred fro…	0005634 // nucleus // traceable author statement /// 0005634 // nucleus // inferred from electronic annotation	0003700 // transcription factor activity // inferred from sequence or structural similarity /// 0003700 // transcription factor activity // traceable author statement	chr5:5764317-5765889 (-) // 100.0 //
265833_at	-5.01809	-2.32714	5.01809	down	1.21189	-1.11525						chr2:6136758-6137561 (+) // 100.0 //
247425_at	-4.92817	-2.30105	4.92817	down	1.4003	-0.900749		836375		0005886 // plasma membrane // inferred from direct assay		chr5:25123064-25125101 (-) // 100.0 //
267265_at	-4.89759	-2.29207	4.89759	down	1.10417	-1.1879	SCPL13	816829	0006508 // proteolysis // inferred from sequence or structural similarity /// 0006508 // proteolysis // inferred from electronic annotation	0005576 // extracellular region // inferred from electronic annotation /// 0012505 // endomembrane system // inferred from electronic annotation	0004180 // carboxypeptidase activity // inferred from electronic annotation /// 0004185 // serine-type carboxypeptidase activity // inferred from sequence or structural similarity /// 0004185 // serine-type carboxypeptidase activity // inferred from electronic annotation /// 0008233 // peptidase activity // inferred from electronic annotation /// 0016787 // hydrolase activity // inferred from ele…	chr2:9786108-9790158 (+) // 100.0 //
251844_at	-4.86431	-2.28224	4.86431	down	1.01409	-1.26814		824628				chr3:20232172-20233879 (-) // 100.0 //
255157_at	-4.80389	-2.2642	4.80389	down	1.16801	-1.0962						chr4:4608558-4609223 (+) // 100.0 //
267461_at	-4.74007	-2.24491	4.74007	down	1.11009	-1.13482		817950				chr2:14316843-14317362 (-) // 100.0 //
257403_at	-4.72834	-2.24133	4.72834	down	1.04994	-1.19139		842549				chr1:23148170-23149013 (+) // 100.0 //
259203_at	-4.70941	-2.23555	4.70941	down	1.02532	-1.21023		820067				chr3:2799316-2800510 (+) // 100.0 //
263773_at	-4.67186	-2.224	4.67186	down	0.934789	-1.28921		816675	0005975 // carbohydrate metabolic process // inferred from electronic annotation	0005737 // cytoplasm // inferred from direct assay /// 0009507 // chloroplast // inferred from direct assay	0004856 // xylulokinase activity // inferred from sequence or structural similarity /// 0016301 // kinase activity // inferred from electronic annotation /// 0016773 // phosphotransferase activity, alcohol group as acceptor // inferred from electronic annotation	chr2:9144661-9146875 (-) // 100.0 //
256929_at	-4.66193	-2.22093	4.66193	down	1.13541	-1.08552						chr3:8008683-8008923 (-) // 100.0 //
250386_at	-4.64493	-2.21566	4.64493	down	1.19429	-1.02137	MYB3R-4	831023	0045449 // regulation of transcription // inferred from direct assay /// 0045449 // regulation of transcription // traceable author statement /// 0045449 // regulation of transcription // inferred from electronic annotation	0005634 // nucleus // inferred from electronic annotation	0003677 // DNA binding // inferred from sequence or structural similarity /// 0003677 // DNA binding // inferred from electronic annotation /// 0003700 // transcription factor activity // inferred from sequence or structural similarity /// 0003713 // transcription coactivator activity // inferred from direct assay	chr5:3680452-3684685 (+) // 100.0 //
251292_at	-4.62026	-2.20798	4.62026	down	1.20322	-1.00476		825365				chr3:22943612-22944176 (-) // 100.0 //
262046_at	-4.61528	-2.20642	4.61528	down	1.12431	-1.0821	ATOFP14	844336				chr1:30084557-30085442 (-) // 100.0 //
265240_s_at	-4.59934	-2.20143	4.59934	down	1.17258	-1.02884		815367		0005739 // mitochondrion // inferred from electronic annotation		chrM:326098-326509 (+) // 100.0 // /// chr2:3339903-3340314 (-) // 100.0 //
263012_at	-4.57693	-2.19438	4.57693	down	1.17545	-1.01893	KNAT6	838946	0006355 // regulation of transcription, DNA-dependent // inferred from electronic annotation /// 0010073 // meristem maintenance // inferred from genetic interaction /// 0045449 // regulation of transcription // inferred from electronic annotation	0005634 // nucleus // inferred from electronic annotation	0003677 // DNA binding // inferred from sequence or structural similarity /// 0003677 // DNA binding // inferred from electronic annotation /// 0003700 // transcription factor activity // inferred from sequence or structural similarity /// 0003700 // transcription factor activity // inferred from electronic annotation /// 0005515 // protein binding // inferred from physical interaction /// 001656…	chr1:8297487-8298245 (-) // 100.0 //
261245_at	-4.54939	-2.18567	4.54939	down	1.02916	-1.15651		6241329	0006629 // lipid metabolic process // inferred from electronic annotation	0012505 // endomembrane system // inferred from electronic annotation	0005199 // structural constituent of cell wall // inferred from electronic annotation /// 0016298 // lipase activity // inferred from electronic annotation /// 0016788 // hydrolase activity, acting on ester bonds // inferred from electronic annotation	chr1:6978100-6985306 (+) // 100.0 //
263470_at	-4.51369	-2.17431	4.51369	down	1.09121	-1.0831	XIF	817748	0030048 // actin filament-based movement // traceable author statement	0016461 // unconventional myosin complex // inferred from sequence or structural similarity	0003774 // motor activity // inferred from sequence or structural similarity	chr2:13567836-13576280 (-) // 100.0 //
264153_at	-4.51216	-2.17382	4.51216	down	1.29123	-0.882584	ATPP2-A5	842851	0006952 // defense response // inferred from sequence or structural similarity /// 0007165 // signal transduction // inferred from electronic annotation /// 0045087 // innate immune response // inferred from electronic annotation	0009507 // chloroplast // inferred from electronic annotation /// 0031224 // intrinsic to membrane // inferred from electronic annotation	0004888 // transmembrane receptor activity // inferred from electronic annotation /// 0030246 // carbohydrate binding // inferred from sequence or structural similarity	chr1:24296228-24297006 (+) // 100.0 //
259433_at	-4.43329	-2.14838	4.43329	down	0.957785	-1.19059		837183		0012505 // endomembrane system // inferred from electronic annotation	0016757 // transferase activity, transferring glycosyl groups // inferred from sequence or structural similarity	chr1:205175-207435 (+) // 100.0 //
247165_at	-4.4181	-2.14343	4.4181	down	0.987834	-1.15559	MYB68	836708	0006355 // regulation of transcription, DNA-dependent // inferred from sequence or structural similarity /// 0009739 // response to gibberellin stimulus // inferred from expression pattern /// 0009751 // response to salicylic acid stimulus // inferred from expression pattern /// 0045449 // regulation of transcription // inferred from electronic annotation	0005634 // nucleus // inferred from electronic annotation	0003677 // DNA binding // inferred from sequence or structural similarity /// 0003677 // DNA binding // inferred from electronic annotation /// 0003700 // transcription factor activity // inferred from sequence or structural similarity	chr5:26340260-26341611 (+) // 100.0 //
255632_at	-4.41229	-2.14153	4.41229	down	0.873163	-1.26836		828037		0005622 // intracellular // inferred from sequence or structural similarity /// 0005622 // intracellular // inferred from electronic annotation	0003779 // actin binding // inferred from electronic annotation	chr4:279779-280277 (-) // 99.53 //
253166_at	-4.36953	-2.12748	4.36953	down	1.01086	-1.11662	GLUR2	829682	0006810 // transport // inferred from electronic annotation /// 0006811 // ion transport // inferred from electronic annotation /// 0006874 // cellular calcium ion homeostasis // inferred from mutant phenotype /// 0006883 // cellular sodium ion homeostasis // inferred from mutant phenotype /// 0009416 // response to light stimulus // non-traceable author statement /// 0030007 // cellular potassiu…	0012505 // endomembrane system // inferred from electronic annotation /// 0016020 // membrane // inferred from electronic annotation /// 0016021 // integral to membrane // inferred from electronic annotation	0004872 // receptor activity // inferred from electronic annotation /// 0004970 // ionotropic glutamate receptor activity // inferred from electronic annotation /// 0005216 // ion channel activity // inferred from electronic annotation /// 0005217 // intracellular ligand-gated ion channel activity // inferred from sequence or structural similarity /// 0005234 // extracellular-glutamate-gated ion …	chr4:16790294-16793466 (+) // 100.0 //
251159_at	-4.31493	-2.10934	4.31493	down	1.22755	-0.881793		825498				chr3:23370607-23371097 (+) // 100.0 //
255574_at	-4.25152	-2.08798	4.25152	down	0.929982	-1.158	CBL5	826671	0019722 // calcium-mediated signaling // traceable author statement	0005886 // plasma membrane // inferred from electronic annotation /// 0016020 // membrane // inferred from electronic annotation	0005509 // calcium ion binding // inferred from sequence or structural similarity /// 0005509 // calcium ion binding // inferred from electronic annotation	chr4:580296-581518 (-) // 100.0 //
266631_at	-4.20585	-2.0724	4.20585	down	1.03589	-1.03651						chr2:14939371-14940104 (-) // 100.0 //
264889_at	-4.18575	-2.06548	4.18575	down	1.13412	-0.931363		838913		0031225 // anchored to membrane // traceable author statement		chr1:8168619-8169105 (+) // 100.0 //
249478_at	-4.1727	-2.06098	4.1727	down	1.03708	-1.0239		833887			0045735 // nutrient reservoir activity // inferred from electronic annotation	chr5:15607922-15608280 (+) // 100.0 //
260246_at	-4.17185	-2.06069	4.17185	down	1.09452	-0.966161		843762		0009507 // chloroplast // inferred from electronic annotation		chr1:27916759-27917795 (-) // 100.0 //
245472_at	-4.15071	-2.05336	4.15071	down	1.0614	-0.991962		827288				chr4:9087193-9087466 (-) // 100.0 //
262309_at	-4.12034	-2.04276	4.12034	down	0.887411	-1.15535		843419	0005975 // carbohydrate metabolic process // inferred from sequence or structural similarity /// 0005975 // carbohydrate metabolic process // inferred from electronic annotation	0009507 // chloroplast // inferred from direct assay	0016868 // intramolecular transferase activity, phosphotransferases // inferred from sequence or structural similarity /// 0016868 // intramolecular transferase activity, phosphotransferases // inferred from electronic annotation	chr1:26709255-26711696 (+) // 100.0 //
245708_at	-4.11403	-2.04055	4.11403	down	1.11478	-0.925775		830310		0031225 // anchored to membrane // traceable author statement	0016829 // lyase activity // inferred from electronic annotation /// 0030570 // pectate lyase activity // inferred from sequence or structural similarity	chr5:1205130-1207353 (-) // 100.0 //
248917_at	-4.10741	-2.03823	4.10741	down	1.11432	-0.923912		834625				chr5:18617327-18618662 (-) // 100.0 //
263412_at	-4.08084	-2.02887	4.08084	down	0.974122	-1.05474		817421	0006334 // nucleosome assembly // inferred from electronic annotation	0000786 // nucleosome // inferred from electronic annotation /// 0005634 // nucleus // inferred from electronic annotation /// 0005694 // chromosome // inferred from electronic annotation	0003677 // DNA binding // inferred from sequence or structural similarity /// 0003677 // DNA binding // inferred from electronic annotation	chr2:12334119-12334575 (+) // 100.0 //
251221_at	-4.05548	-2.01987	4.05548	down	1.0141	-1.00577		825429	0006950 // response to stress // inferred from sequence or structural similarity /// 0006950 // response to stress // inferred from electronic annotation	0005773 // vacuole // inferred from direct assay		chr3:23147169-23148050 (+) // 100.0 //
248197_at	-4.03101	-2.01114	4.03101	down	1.12503	-0.886112	PORA	835507	0008152 // metabolic process // inferred from electronic annotation /// 0015979 // photosynthesis // inferred from electronic annotation /// 0015995 // chlorophyll biosynthetic process // traceable author statement /// 0015995 // chlorophyll biosynthetic process // inferred from electronic annotation /// 0055114 // oxidation reduction // inferred from electronic annotation	0009507 // chloroplast // non-traceable author statement /// 0009507 // chloroplast // inferred from electronic annotation /// 0009536 // plastid // inferred from electronic annotation	0003824 // catalytic activity // inferred from electronic annotation /// 0005488 // binding // inferred from electronic annotation /// 0016491 // oxidoreductase activity // inferred from sequence or structural similarity /// 0016491 // oxidoreductase activity // inferred from electronic annotation /// 0016630 // protochlorophyllide reductase activity // non-traceable author statement /// 0016630 …	chr5:22008408-22009999 (-) // 100.0 //
255177_at	-4.00766	-2.00276	4.00766	down	0.906483	-1.09628	ACS11	826317	0009058 // biosynthetic process // inferred from electronic annotation /// 0009693 // ethylene biosynthetic process // inferred from sequence or structural similarity /// 0009693 // ethylene biosynthetic process // inferred from electronic annotation /// 0009835 // ripening // inferred from electronic annotation		0003824 // catalytic activity // inferred from electronic annotation /// 0016769 // transferase activity, transferring nitrogenous groups // inferred from electronic annotation /// 0016829 // lyase activity // inferred from electronic annotation /// 0016847 // 1-aminocyclopropane-1-carboxylate synthase activity // inferred from direct assay /// 0016847 // 1-aminocyclopropane-1-carboxylate synthas…	chr4:4887108-4888936 (+) // 100.0 //
248928_at	-3.99974	-1.99991	3.99974	down	1.11286	-0.88705	ARAC2	834637	0007264 // small GTPase mediated signal transduction // inferred from electronic annotation	0005622 // intracellular // inferred from electronic annotation /// 0005737 // cytoplasm // inferred from electronic annotation /// 0016020 // membrane // inferred from electronic annotation	0000166 // nucleotide binding // inferred from electronic annotation /// 0005515 // protein binding // inferred from physical interaction /// 0005525 // GTP binding // inferred from sequence or structural similarity /// 0005525 // GTP binding // inferred from electronic annotation	chr5:18660987-18662985 (+) // 98.84 //
245068_at	-3.95358	-1.98316	3.95358	down	1.09377	-0.889392	UGT84B1	816858	0008152 // metabolic process // inferred from electronic annotation		0008194 // UDP-glycosyltransferase activity // inferred from sequence or structural similarity /// 0010294 // abscisic acid glucosyltransferase activity // inferred from direct assay /// 0016740 // transferase activity // inferred from electronic annotation /// 0016757 // transferase activity, transferring glycosyl groups // inferred from sequence or structural similarity /// 0016757 // transfera…	chr2:9907125-9908496 (-) // 100.0 //
253946_at	-3.95354	-1.98314	3.95354	down	0.982779	-1.00037		828786	0006629 // lipid metabolic process // inferred from electronic annotation /// 0016042 // lipid catabolic process // inferred from electronic annotation	0005576 // extracellular region // inferred from electronic annotation /// 0012505 // endomembrane system // inferred from electronic annotation	0004091 // carboxylesterase activity // inferred from sequence or structural similarity /// 0016787 // hydrolase activity // inferred from electronic annotation /// 0016788 // hydrolase activity, acting on ester bonds // inferred from electronic annotation	chr4:13487864-13489155 (+) // 100.0 //
245617_at	-3.94928	-1.98159	3.94928	down	1.09533	-0.886258		827096				chr4:8332409-8333570 (-) // 100.0 //
254250_at	-3.9199	-1.97082	3.9199	down	0.982433	-0.988384		828428	0006468 // protein amino acid phosphorylation // inferred from electronic annotation	0005739 // mitochondrion // inferred from direct assay /// 0016020 // membrane // inferred from electronic annotation /// 0016021 // integral to membrane // inferred from electronic annotation	0000166 // nucleotide binding // inferred from electronic annotation /// 0004672 // protein kinase activity // inferred from electronic annotation /// 0004674 // protein serine/threonine kinase activity // inferred from electronic annotation /// 0004872 // receptor activity // inferred from electronic annotation /// 0005515 // protein binding // inferred from physical interaction /// 0005524 // A…	chr4:12177919-12180805 (-) // 100.0 //
249340_at	-3.91116	-1.9676	3.91116	down	1.03498	-0.932614		834116				chr5:16485953-16489774 (+) // 100.0 //
257776_at	-3.88749	-1.95884	3.88749	down	1.05814	-0.900695		822572	0008152 // metabolic process // inferred from electronic annotation		0000287 // magnesium ion binding // inferred from electronic annotation /// 0016829 // lyase activity // inferred from electronic annotation	chr3:11160609-11163800 (-) // 100.0 //
260431_at	-3.81741	-1.9326	3.81741	down	0.990533	-0.942063		843148	0045449 // regulation of transcription // traceable author statement	0005622 // intracellular // inferred from electronic annotation /// 0005634 // nucleus // inferred from electronic annotation /// 0012505 // endomembrane system // inferred from electronic annotation	0003700 // transcription factor activity // inferred from sequence or structural similarity /// 0008270 // zinc ion binding // inferred from sequence or structural similarity /// 0008270 // zinc ion binding // inferred from electronic annotation /// 0046872 // metal ion binding // inferred from electronic annotation	chr1:25563046-25564667 (+) // 100.0 //
255097_at	-3.75366	-1.9083	3.75366	down	1.02392	-0.884376						chr4:4336636-4341164 (+) // 95.52 // /// chr1:16288312-16292776 (-) // 94.6 // /// chr1:16300294-16304717 (-) // 94.24 // /// chr4:5489397-5494051 (-) // 100.0 // /// chr4:6080093-6082273 (-) // 74.63 // /// chr5:9566681-9570388 (-) // 94.86 //
252011_at	-3.73528	-1.90122	3.73528	down	0.966374	-0.934842		824438	0006730 // one-carbon compound metabolic process // inferred from sequence or structural similarity /// 0006730 // one-carbon compound metabolic process // inferred from electronic annotation	0012505 // endomembrane system // inferred from electronic annotation	0004089 // carbonate dehydratase activity // inferred from sequence or structural similarity /// 0004089 // carbonate dehydratase activity // inferred from electronic annotation /// 0008270 // zinc ion binding // inferred from sequence or structural similarity /// 0008270 // zinc ion binding // inferred from electronic annotation /// 0016829 // lyase activity // inferred from electronic annotation	chr3:19549781-19551515 (-) // 100.0 //
257964_at	-3.70194	-1.88828	3.70194	down	0.834212	-1.05407		821522	0009416 // response to light stimulus // inferred from sequence or structural similarity /// 0009416 // response to light stimulus // inferred from electronic annotation	0012505 // endomembrane system // inferred from electronic annotation	0004871 // signal transducer activity // inferred from sequence or structural similarity /// 0004871 // signal transducer activity // inferred from electronic annotation /// 0005515 // protein binding // inferred from electronic annotation	chr3:6898388-6900967 (-) // 100.0 //
262138_at	-3.69452	-1.88539	3.69452	down	0.913457	-0.971928		841698	0006915 // apoptosis // inferred from electronic annotation /// 0006952 // defense response // inferred from sequence or structural similarity /// 0006952 // defense response // inferred from electronic annotation		0000166 // nucleotide binding // inferred from electronic annotation /// 0005524 // ATP binding // inferred from electronic annotation	chr1:19617142-19618354 (+) // 100.0 //
256596_at	-3.67326	-1.87706	3.67326	down	0.898931	-0.978131		822484			0000166 // nucleotide binding // inferred from electronic annotation /// 0005524 // ATP binding // inferred from sequence or structural similarity /// 0005524 // ATP binding // inferred from electronic annotation /// 0016887 // ATPase activity // inferred from sequence or structural similarity /// 0017111 // nucleoside-triphosphatase activity // inferred from electronic annotation	chr3:10695680-10697213 (+) // 100.0 //
261459_at	-3.64871	-1.86739	3.64871	down	0.918898	-0.94849		838706		0005829 // cytosol // traceable author statement	0008168 // methyltransferase activity // inferred from electronic annotation /// 0008171 // O-methyltransferase activity // inferred from electronic annotation /// 0016740 // transferase activity // inferred from electronic annotation /// 0046983 // protein dimerization activity // inferred from electronic annotation	chr1:7386979-7388307 (-) // 100.0 // /// chr1:7399158-7400459 (-) // 93.05 // /// chr1:7390098-7391408 (-) // 93.14 // /// chr1:7395319-7396629 (-) // 92.16 //
253508_at	-3.64768	-1.86698	3.64768	down	1.00082	-0.866156		829296	0006355 // regulation of transcription, DNA-dependent // inferred from sequence or structural similarity /// 0006355 // regulation of transcription, DNA-dependent // inferred from electronic annotation		0003677 // DNA binding // inferred from sequence or structural similarity /// 0003677 // DNA binding // inferred from electronic annotation /// 0003700 // transcription factor activity // inferred from sequence or structural similarity	chr4:15340294-15342086 (-) // 100.0 //
257109_s_at	-3.60557	-1.85023	3.60557	down	0.962145	-0.888081						chr2:5215549-5216564 (+) // 97.42 // /// chr3:12119270-12120281 (+) // 100.0 // /// chr4:4476513-4477531 (+) // 97.42 // /// chr4:5530983-5531999 (+) // 92.38 // /// chr5:13311255-13312272 (+) // 95.61 // /// chr2:10603377-10604394 (-) // 94.44 //
252395_at	-3.60098	-1.84839	3.60098	down	0.833195	-1.0152	AHA4	823950	0006754 // ATP biosynthetic process // inferred from electronic annotation /// 0006810 // transport // inferred from electronic annotation /// 0006811 // ion transport // inferred from electronic annotation /// 0006812 // cation transport // inferred from electronic annotation /// 0008152 // metabolic process // inferred from electronic annotation /// 0009651 // response to salt stress // inferre…	0005886 // plasma membrane // inferred from direct assay /// 0005886 // plasma membrane // inferred from electronic annotation /// 0016020 // membrane // inferred from electronic annotation /// 0016021 // integral to membrane // inferred from electronic annotation	0000166 // nucleotide binding // inferred from electronic annotation /// 0000287 // magnesium ion binding // inferred from electronic annotation /// 0003824 // catalytic activity // inferred from electronic annotation /// 0005524 // ATP binding // inferred from electronic annotation /// 0008553 // hydrogen-exporting ATPase activity, phosphorylative mechanism // inferred from sequence or structura…	chr3:17703999-17708786 (+) // 100.0 //
267473_at	-3.591	-1.84439	3.591	down	0.944284	-0.900104		814804				chr2:771639-773481 (-) // 100.0 //
255193_at	-3.56061	-1.83212	3.56061	down	0.900721	-0.931402	VFB3	826171	0006511 // ubiquitin-dependent protein catabolic process // traceable author statement		0004842 // ubiquitin-protein ligase activity // inferred from sequence or structural similarity	chr4:4197843-4199508 (-) // 100.0 //
248910_at	-3.5599	-1.83183	3.5599	down	0.747495	-1.08434	CIPK20	834622	0006468 // protein amino acid phosphorylation // inferred from electronic annotation /// 0007165 // signal transduction // inferred from electronic annotation /// 0009737 // response to abscisic acid stimulus // inferred from mutant phenotype	0005829 // cytosol // traceable author statement	0000166 // nucleotide binding // inferred from electronic annotation /// 0004672 // protein kinase activity // inferred from electronic annotation /// 0004674 // protein serine/threonine kinase activity // traceable author statement /// 0004674 // protein serine/threonine kinase activity // inferred from electronic annotation /// 0005524 // ATP binding // inferred from electronic annotation /// 0…	chr5:18604307-18605627 (-) // 100.0 //
255331_at	-3.55628	-1.83037	3.55628	down	0.918066	-0.912304		825753				chr4:2116697-2118561 (-) // 100.0 //
249814_at	-3.54348	-1.82516	3.54348	down	0.920375	-0.90479		832449		0012505 // endomembrane system // inferred from electronic annotation		chr5:8035876-8036780 (+) // 100.0 //
265520_at	-3.46806	-1.79413	3.46806	down	0.976635	-0.817492		815156	0045449 // regulation of transcription // traceable author statement /// 0045449 // regulation of transcription // inferred from electronic annotation		0003677 // DNA binding // inferred from sequence or structural similarity /// 0003677 // DNA binding // inferred from electronic annotation /// 0003700 // transcription factor activity // inferred from sequence or structural similarity	chr2:2342531-2346204 (+) // 100.0 //
259986_at	-3.46674	-1.79358	3.46674	down	0.790271	-1.00331		843843	0051707 // response to other organism // inferred from sequence or structural similarity	0012505 // endomembrane system // inferred from electronic annotation		chr1:28183776-28184723 (+) // 100.0 //
257359_x_at	-3.43474	-1.7802	3.43474	down	0.76777	-1.01243		817990	0006468 // protein amino acid phosphorylation // inferred from electronic annotation		0000166 // nucleotide binding // inferred from electronic annotation /// 0004672 // protein kinase activity // inferred from electronic annotation /// 0004674 // protein serine/threonine kinase activity // inferred from electronic annotation /// 0005524 // ATP binding // inferred from electronic annotation /// 0016301 // kinase activity // inferred from sequence or structural similarity /// 00163…	chr2:14479711-14480509 (-) // 100.0 // /// chr5:9841036-9841853 (-) // 94.99 //
265791_at	-3.42978	-1.77812	3.42978	down	0.809037	-0.96908	MEE65	814656	0009793 // embryonic development ending in seed dormancy // inferred from mutant phenotype	0005634 // nucleus // inferred from electronic annotation /// 0005667 // transcription factor complex // inferred from electronic annotation	0003702 // RNA polymerase II transcription factor activity // inferred from sequence or structural similarity /// 0015377 // cation:chloride symporter activity // inferred from sequence or structural similarity	chr2:146281-148421 (+) // 100.0 //
266330_at	-3.41136	-1.77035	3.41136	down	0.965633	-0.804716	MLP329	814682	0006952 // defense response // inferred from electronic annotation /// 0009607 // response to biotic stimulus // inferred from electronic annotation		0005507 // copper ion binding // inferred from direct assay	chr2:239813-240348 (+) // 100.0 //
256005_at	-3.40912	-1.7694	3.40912	down	0.806742	-0.962658						chr1:12403437-12406606 (-) // 100.0 //
256103_at	-3.40035	-1.76568	3.40035	down	0.915703	-0.84998		837914				chr1:4635470-4636705 (-) // 100.0 //
254739_at	-3.3927	-1.76243	3.3927	down	0.834845	-0.927588		827022	0007165 // signal transduction // inferred by curator	0012505 // endomembrane system // inferred from electronic annotation	0005515 // protein binding // inferred from sequence or structural similarity /// 0005515 // protein binding // non-traceable author statement	chr4:8026317-8028610 (+) // 100.0 //
252630_at	-3.37296	-1.75402	3.37296	down	0.994456	-0.75956		823633				chr3:16452007-16453083 (+) // 100.0 //
245036_at	-3.34742	-1.74305	3.34742	down	0.892387	-0.850661	IQD4	817181			0005516 // calmodulin binding // inferred from sequence or structural similarity	chr2:11241728-11243829 (-) // 100.0 //
263291_at	-3.34203	-1.74072	3.34203	down	0.866901	-0.873822		815556				chr2:4308964-4309162 (-) // 100.0 //
262074_at	-3.33232	-1.73653	3.33232	down	0.837204	-0.899321	ATGSTU15	842257	0009407 // toxin catabolic process // traceable author statement	0005737 // cytoplasm // non-traceable author statement	0004364 // glutathione transferase activity // inferred from sequence or structural similarity /// 0016740 // transferase activity // inferred from electronic annotation	chr1:21933699-21934893 (+) // 100.0 //
248566_s_at	-3.30148	-1.72311	3.30148	down	0.904072	-0.819043	ATFRO7	835036 /// 835037	0009416 // response to light stimulus // inferred from expression pattern /// 0009767 // photosynthetic electron transport chain // inferred from mutant phenotype /// 0055114 // oxidation reduction // inferred from electronic annotation	0005886 // plasma membrane // inferred from direct assay /// 0009507 // chloroplast // inferred from direct assay /// 0016020 // membrane // inferred from sequence or structural similarity /// 0016020 // membrane // inferred from electronic annotation /// 0016021 // integral to membrane // inferred from electronic annotation	0000293 // ferric-chelate reductase activity // inferred from direct assay /// 0000293 // ferric-chelate reductase activity // inferred from mutant phenotype /// 0005506 // iron ion binding // inferred from electronic annotation /// 0009055 // electron carrier activity // inferred from electronic annotation /// 0016491 // oxidoreductase activity // inferred from sequence or structural similarity …	chr5:20222774-20225854 (-) // 91.83 // /// chr5:20218580-20221681 (-) // 100.0 //
252965_at	-3.29267	-1.71926	3.29267	down	0.892901	-0.826355		830041	0009733 // response to auxin stimulus // inferred from sequence or structural similarity			chr4:18130350-18130668 (+) // 100.0 //
263382_at	-3.2696	-1.70911	3.2696	down	0.724801	-0.984313		818615			0016740 // transferase activity // inferred from sequence or structural similarity /// 0016740 // transferase activity // inferred from electronic annotation /// 0016747 // transferase activity, transferring acyl groups other than amino-acyl groups // inferred from electronic annotation	chr2:16810362-16811664 (-) // 100.0 //
250649_at	-3.23857	-1.69536	3.23857	down	0.828985	-0.866373		830558	0006810 // transport // inferred from electronic annotation /// 0022900 // electron transport chain // inferred from electronic annotation /// 0045454 // cell redox homeostasis // inferred from electronic annotation	0009507 // chloroplast // inferred from electronic annotation /// 0009534 // chloroplast thylakoid // inferred from direct assay /// 0009536 // plastid // inferred from electronic annotation /// 0009570 // chloroplast stroma // inferred from direct assay		chr5:2060651-2061957 (-) // 100.0 //
255969_at	-3.21906	-1.68664	3.21906	down	0.885292	-0.801349		838839			0000166 // nucleotide binding // inferred from electronic annotation /// 0003676 // nucleic acid binding // inferred from electronic annotation /// 0003723 // RNA binding // inferred from sequence or structural similarity	chr1:7886681-7887571 (+) // 100.0 //
262627_at	-3.20787	-1.68161	3.20787	down	0.851359	-0.830255		837169				chr1:2014438-2015941 (-) // 100.0 //
259385_at	-3.20258	-1.67924	3.20258	down	0.846256	-0.83298		837907				chr1:4620318-4621539 (-) // 100.0 //
257832_at	-3.19314	-1.67498	3.19314	down	0.838931	-0.836046	CCL	822286		0009507 // chloroplast // inferred from direct assay		chr3:9829104-9829698 (+) // 100.0 //
254564_at	-3.18515	-1.67136	3.18515	down	0.768797	-0.902566	NCED4	827655	0055114 // oxidation reduction // inferred from electronic annotation	0009507 // chloroplast // inferred from direct assay /// 0009507 // chloroplast // inferred from electronic annotation /// 0009536 // plastid // inferred from electronic annotation /// 0010287 // plastoglobule // inferred from direct assay	0005515 // protein binding // inferred from physical interaction /// 0016491 // oxidoreductase activity // inferred from electronic annotation /// 0016702 // oxidoreductase activity, acting on single donors with incorporation of molecular oxygen, incorporation of two atoms of oxygen // inferred from electronic annotation	chr4:10481845-10483633 (+) // 100.0 //
252534_at	-3.17398	-1.66629	3.17398	down	0.774983	-0.891309	MYB111	823756	0006350 // transcription // inferred from electronic annotation /// 0006355 // regulation of transcription, DNA-dependent // inferred from sequence or structural similarity /// 0006355 // regulation of transcription, DNA-dependent // inferred from electronic annotation /// 0009651 // response to salt stress // inferred from expression pattern /// 0009723 // response to ethylene stimulus // inferr…	0005634 // nucleus // inferred from direct assay /// 0005634 // nucleus // inferred from electronic annotation	0003677 // DNA binding // inferred from sequence or structural similarity /// 0003677 // DNA binding // inferred from electronic annotation /// 0003700 // transcription factor activity // inferred from sequence or structural similarity	chr3:16956417-16957361 (+) // 100.0 //
247549_at	-3.17286	-1.66579	3.17286	down	0.778102	-0.887684	MYB28	836263	0006355 // regulation of transcription, DNA-dependent // inferred from sequence or structural similarity /// 0009733 // response to auxin stimulus // inferred from expression pattern /// 0009737 // response to abscisic acid stimulus // inferred from expression pattern /// 0009739 // response to gibberellin stimulus // inferred from expression pattern /// 0009751 // response to salicylic acid stim…	0005634 // nucleus // inferred from direct assay /// 0005634 // nucleus // inferred from electronic annotation	0003677 // DNA binding // inferred from sequence or structural similarity /// 0003677 // DNA binding // inferred from electronic annotation /// 0003700 // transcription factor activity // inferred from sequence or structural similarity /// 0003700 // transcription factor activity // non-traceable author statement	chr5:24706700-24708021 (-) // 100.0 //
249272_at	-3.17247	-1.66561	3.17247	down	0.784749	-0.880857		834187	0018346 // protein amino acid prenylation // inferred from electronic annotation		0005515 // protein binding // inferred from electronic annotation /// 0008318 // protein prenyltransferase activity // inferred from electronic annotation /// 0016740 // transferase activity // inferred from electronic annotation	chr5:16758031-16760661 (+) // 100.0 //
267115_s_at	-3.14489	-1.65301	3.14489	down	0.846928	-0.80608	ATCSLB04	817814 /// 817815	0000271 // polysaccharide biosynthetic process // inferred from sequence or structural similarity /// 0007047 // cell wall organization // inferred from electronic annotation /// 0030244 // cellulose biosynthetic process // inferred from electronic annotation	0000139 // Golgi membrane // inferred from electronic annotation /// 0005794 // Golgi apparatus // inferred from electronic annotation /// 0016020 // membrane // inferred from electronic annotation /// 0016021 // integral to membrane // inferred from electronic annotation	0016740 // transferase activity // inferred from sequence or structural similarity /// 0016740 // transferase activity // inferred from electronic annotation /// 0016757 // transferase activity, transferring glycosyl groups // inferred from sequence or structural similarity /// 0016757 // transferase activity, transferring glycosyl groups // inferred from electronic annotation /// 0016759 // cell…	chr2:13821762-13825366 (+) // 100.0 //
247391_at	-3.13786	-1.64978	3.13786	down	0.846487	-0.803294		836473				chr5:25458258-25461599 (-) // 100.0 //
257082_at	-3.11234	-1.638	3.11234	down	0.794554	-0.843446	COBL10	821605		0005886 // plasma membrane // inferred from electronic annotation /// 0016020 // membrane // inferred from electronic annotation /// 0031225 // anchored to membrane // traceable author statement /// 0031225 // anchored to membrane // inferred from electronic annotation		chr3:7188068-7190305 (-) // 100.0 //
247895_at	-3.09995	-1.63224	3.09995	down	0.825423	-0.80682		835913	0006350 // transcription // inferred from electronic annotation /// 0006355 // regulation of transcription, DNA-dependent // inferred from electronic annotation /// 0045449 // regulation of transcription // traceable author statement /// 0045449 // regulation of transcription // inferred from electronic annotation	0005634 // nucleus // inferred from direct assay /// 0005634 // nucleus // inferred from electronic annotation	0003677 // DNA binding // inferred from sequence or structural similarity /// 0003677 // DNA binding // inferred from electronic annotation /// 0003700 // transcription factor activity // inferred from sequence or structural similarity /// 0030528 // transcription regulator activity // inferred from electronic annotation	chr5:23500895-23502115 (-) // 100.0 //
245088_at	-3.09696	-1.63085	3.09696	down	0.883682	-0.747169		818572	0006508 // proteolysis // inferred from sequence or structural similarity /// 0006508 // proteolysis // inferred from electronic annotation /// 0043086 // negative regulation of catalytic activity // inferred from electronic annotation	0009505 // plant-type cell wall // inferred from direct assay	0004252 // serine-type endopeptidase activity // inferred from electronic annotation /// 0008233 // peptidase activity // inferred from electronic annotation /// 0042802 // identical protein binding // inferred from electronic annotation	chr2:16637703-16641178 (+) // 100.0 //
260632_at	-3.07013	-1.6183	3.07013	down	0.695538	-0.922764	STM	842534	0006355 // regulation of transcription, DNA-dependent // inferred from electronic annotation /// 0007275 // multicellular organismal development // inferred from electronic annotation /// 0009691 // cytokinin biosynthetic process // traceable author statement /// 0009934 // regulation of meristem organization // inferred from mutant phenotype /// 0019827 // stem cell maintenance // traceable auth…	0005634 // nucleus // inferred from direct assay /// 0005634 // nucleus // inferred from electronic annotation	0003677 // DNA binding // inferred from electronic annotation /// 0003700 // transcription factor activity // inferred from sequence or structural similarity /// 0003700 // transcription factor activity // inferred from electronic annotation /// 0005515 // protein binding // inferred from physical interaction /// 0030528 // transcription regulator activity // inferred from electronic annotation /…	chr1:23062460-23065387 (-) // 100.0 //
245448_at	-3.06786	-1.61723	3.06786	down	0.821478	-0.795753	RPP4	827395	0006915 // apoptosis // inferred from electronic annotation /// 0006952 // defense response // inferred from sequence or structural similarity /// 0006952 // defense response // traceable author statement /// 0007165 // signal transduction // inferred from electronic annotation /// 0009817 // defense response to fungus, incompatible interaction // inferred from sequence or structural similarity /…	0031224 // intrinsic to membrane // inferred from electronic annotation	0000166 // nucleotide binding // inferred from electronic annotation /// 0004888 // transmembrane receptor activity // inferred from electronic annotation /// 0005515 // protein binding // inferred from electronic annotation /// 0005524 // ATP binding // inferred from electronic annotation /// 0017111 // nucleoside-triphosphatase activity // inferred from electronic annotation /// 0030275 // LRR …	chr4:9520059-9551026 (-) // 90.96 // /// chr4:9488602-9495719 (-) // 100.0 //
249675_at	-3.06381	-1.61533	3.06381	down	0.867103	-0.748222		833584				chr5:14108054-14110038 (+) // 100.0 //
260108_at	-3.06378	-1.61531	3.06378	down	0.737936	-0.877376		842634			0004867 // serine-type endopeptidase inhibitor activity // inferred from electronic annotation	chr1:23475007-23475370 (+) // 100.0 //
267563_at	-3.05891	-1.61302	3.05891	down	0.893735	-0.719285		817624	0006468 // protein amino acid phosphorylation // inferred from electronic annotation		0000166 // nucleotide binding // inferred from electronic annotation /// 0004672 // protein kinase activity // inferred from electronic annotation /// 0004674 // protein serine/threonine kinase activity // inferred from electronic annotation /// 0004713 // protein tyrosine kinase activity // inferred from electronic annotation /// 0005524 // ATP binding // inferred from electronic annotation /// …	chr2:13100221-13101754 (+) // 100.0 //
266707_at	-3.03977	-1.60396	3.03977	down	0.801641	-0.80232		814860				chr2:1006627-1007086 (-) // 100.0 //
258363_at	-3.03376	-1.60111	3.03376	down	0.728485	-0.872624	ATPMEPCRC	820650	0042545 // cell wall modification // inferred from electronic annotation	0005618 // cell wall // inferred from electronic annotation /// 0016020 // membrane // inferred from electronic annotation /// 0016021 // integral to membrane // inferred from electronic annotation	0004857 // enzyme inhibitor activity // inferred from electronic annotation /// 0016787 // hydrolase activity // inferred from electronic annotation /// 0030599 // pectinesterase activity // inferred from sequence or structural similarity /// 0030599 // pectinesterase activity // inferred from electronic annotation /// 0045330 // aspartyl esterase activity // inferred from electronic annotation	chr3:4766911-4769905 (-) // 100.0 //
252787_at	-3.01303	-1.59122	3.01303	down	0.893287	-0.697928						chr3:14773856-14774386 (-) // 100.0 //
258156_at	-3.00933	-1.58944	3.00933	down	0.769552	-0.81989		821330		0031225 // anchored to membrane // traceable author statement		chr3:6180936-6182599 (+) // 100.0 //
248812_at	-2.98604	-1.57823	2.98604	down	0.834807	-0.743428		834780	0006464 // protein modification process // inferred from electronic annotation	0012505 // endomembrane system // inferred from electronic annotation	0008474 // palmitoyl-(protein) hydrolase activity // inferred from sequence or structural similarity /// 0008474 // palmitoyl-(protein) hydrolase activity // inferred from electronic annotation	chr5:19224396-19225938 (+) // 100.0 //
264209_at	-2.94235	-1.55697	2.94235	down	0.760821	-0.796147	RAB7	838880	0006810 // transport // inferred from electronic annotation /// 0006886 // intracellular protein transport // inferred from electronic annotation /// 0006913 // nucleocytoplasmic transport // inferred from electronic annotation /// 0007165 // signal transduction // inferred from electronic annotation /// 0007264 // small GTPase mediated signal transduction // inferred from electronic annotation /…	0005773 // vacuole // inferred from direct assay /// 0005886 // plasma membrane // inferred from electronic annotation /// 0016020 // membrane // inferred from electronic annotation	0000166 // nucleotide binding // inferred from electronic annotation /// 0005525 // GTP binding // inferred from sequence or structural similarity /// 0005525 // GTP binding // inferred from electronic annotation	chr1:8049235-8050483 (+) // 100.0 //
265478_at	-2.92843	-1.55013	2.92843	down	0.814157	-0.73597	MEE14	816085	0009793 // embryonic development ending in seed dormancy // inferred from mutant phenotype	0009507 // chloroplast // inferred from direct assay		chr2:6928277-6929060 (-) // 100.0 //
245452_at	-2.91548	-1.54373	2.91548	down	0.872467	-0.671265						chr3:15052213-15054282 (+) // 90.94 // /// chr2:5317737-5319817 (+) // 91.86 // /// chr2:4248044-4250137 (+) // 92.25 // /// chr5:11139519-11359249 (-) // 91.38 // /// chr2:3226963-3229055 (-) // 91.86 // /// chr2:14413-59727 (-) // 92.3 // /// chr2:17642-19735 (-) // 92.25 // /// chr4:9509694-9511758 (-) // 100.0 // /// chr2:43445-45538 (-) // 92.1 // /// chr2:2564382-2566474 (-) // 92.49 //
247462_at	-2.91226	-1.54214	2.91226	down	0.775702	-0.766435		836328	0006869 // lipid transport // inferred from sequence or structural similarity	0012505 // endomembrane system // inferred from electronic annotation	0008289 // lipid binding // inferred from sequence or structural similarity	chr5:24951023-24951626 (-) // 100.0 //
246633_at	-2.85838	-1.5152	2.85838	down	0.671822	-0.843376		839850	0006468 // protein amino acid phosphorylation // inferred from electronic annotation		0004672 // protein kinase activity // inferred from electronic annotation /// 0004674 // protein serine/threonine kinase activity // inferred from electronic annotation /// 0004713 // protein tyrosine kinase activity // inferred from electronic annotation /// 0005524 // ATP binding // inferred from electronic annotation /// 0016301 // kinase activity // inferred from sequence or structural simila…	chr1:10393879-10395607 (-) // 100.0 //
255085_at	-2.84249	-1.50715	2.84249	down	0.839737	-0.667417						chr4:5893340-5894966 (-) // 100.0 //
246204_at	-2.82969	-1.50064	2.82969	down	0.771974	-0.728668		829856				chr4:17445771-17447129 (+) // 100.0 //
AFFX-r2-Bs-phe-5_at	-2.82305	-1.49726	2.82305	down	0.873449	-0.623807			0000160 // two-component signal transduction system (phosphorelay) // inferred from electronic annotation /// 0008152 // metabolic process // inferred from electronic annotation /// 0008652 // amino acid biosynthetic process // inferred from electronic annotation /// 0009073 // aromatic amino acid family biosynthetic process // inferred from electronic annotation /// 0009094 // L-phenylalanine bi…	0005622 // intracellular // inferred from electronic annotation /// 0005737 // cytoplasm // inferred from electronic annotation	0000155 // two-component sensor activity // inferred from electronic annotation /// 0000166 // nucleotide binding // inferred from electronic annotation /// 0004664 // prephenate dehydratase activity // inferred from electronic annotation /// 0005525 // GTP binding // inferred from electronic annotation /// 0016301 // kinase activity // inferred from electronic annotation /// 0016597 // amino aci…
256796_at	-2.81271	-1.49196	2.81271	down	0.592877	-0.899082		821785		0012505 // endomembrane system // inferred from electronic annotation		chr3:7839141-7839438 (-) // 100.0 //
267076_at	-2.80215	-1.48654	2.80215	down	0.76675	-0.719786		818708			0005509 // calcium ion binding // inferred from sequence or structural similarity /// 0005509 // calcium ion binding // inferred from electronic annotation /// 0005515 // protein binding // inferred from physical interaction	chr2:17142900-17143696 (+) // 100.0 //
263568_at	-2.8003	-1.48558	2.8003	down	0.898377	-0.587203		817258		0012505 // endomembrane system // inferred from electronic annotation	0008270 // zinc ion binding // inferred from electronic annotation	chr2:11614722-11615281 (-) // 100.0 //
252950_at	-2.79019	-1.48036	2.79019	down	0.656912	-0.823452		830025	0006629 // lipid metabolic process // inferred from electronic annotation /// 0007242 // intracellular signaling cascade // inferred from electronic annotation		0004629 // phospholipase C activity // inferred from electronic annotation /// 0008081 // phosphoric diester hydrolase activity // inferred from electronic annotation	chr4:18074736-18075693 (-) // 100.0 //
250860_at	-2.76696	-1.4683	2.76696	down	0.600273	-0.868029	ATCAT6	830355	0006810 // transport // inferred from sequence or structural similarity /// 0006810 // transport // inferred from electronic annotation /// 0006865 // amino acid transport // inferred from electronic annotation /// 0009624 // response to nematode // inferred from expression pattern	0005886 // plasma membrane // inferred from direct assay /// 0016020 // membrane // inferred from sequence or structural similarity /// 0016020 // membrane // inferred from electronic annotation /// 0016021 // integral to membrane // inferred from electronic annotation	0015171 // amino acid transmembrane transporter activity // inferred from direct assay /// 0015171 // amino acid transmembrane transporter activity // inferred from sequence or structural similarity /// 0015171 // amino acid transmembrane transporter activity // inferred from electronic annotation /// 0015174 // basic amino acid transmembrane transporter activity // inferred from genetic interact…	chr5:1379118-1382305 (+) // 100.0 //
259359_at	-2.76426	-1.46689	2.76426	down	0.603722	-0.863169		837906	0007165 // signal transduction // inferred from sequence or structural similarity /// 0007165 // signal transduction // inferred from electronic annotation	0000159 // protein phosphatase type 2A complex // inferred from sequence or structural similarity /// 0000159 // protein phosphatase type 2A complex // inferred from electronic annotation /// 0009507 // chloroplast // inferred from electronic annotation	0008601 // protein phosphatase type 2A regulator activity // inferred from sequence or structural similarity /// 0008601 // protein phosphatase type 2A regulator activity // inferred from electronic annotation	chr1:4616500-4618177 (+) // 100.0 //
259064_at	-2.75874	-1.46401	2.75874	down	0.823696	-0.640312	AGD11	819937			0005509 // calcium ion binding // inferred from sequence or structural similarity /// 0005509 // calcium ion binding // inferred from electronic annotation	chr3:2391194-2391656 (+) // 100.0 //
256098_at	-2.73748	-1.45285	2.73748	down	0.762976	-0.68987		837931	0005975 // carbohydrate metabolic process // inferred from sequence or structural similarity /// 0005975 // carbohydrate metabolic process // inferred from electronic annotation /// 0006098 // pentose-phosphate shunt // inferred from electronic annotation		0003824 // catalytic activity // inferred from sequence or structural similarity /// 0016787 // hydrolase activity // inferred from electronic annotation /// 0017057 // 6-phosphogluconolactonase activity // inferred from electronic annotation	chr1:4694471-4695597 (-) // 100.0 //
264211_at	-2.72035	-1.44379	2.72035	down	0.701928	-0.741866	GI	838883	0007275 // multicellular organismal development // inferred from electronic annotation /// 0007623 // circadian rhythm // inferred from direct assay /// 0009409 // response to cold // inferred from mutant phenotype /// 0009585 // red, far-red light phototransduction // inferred from electronic annotation /// 0009637 // response to blue light // inferred from direct assay /// 0009908 // flower dev…	0005634 // nucleus // inferred from direct assay /// 0005634 // nucleus // inferred from electronic annotation /// 0005654 // nucleoplasm // inferred from direct assay	0005515 // protein binding // inferred from physical interaction	chr1:8062386-8067436 (+) // 100.0 //
259778_at	-2.71123	-1.43895	2.71123	down	0.825443	-0.613505		839838				chr1:10345748-10346229 (+) // 100.0 //
267443_at	-2.70744	-1.43693	2.70744	down	0.690457	-0.746472		816417		0012505 // endomembrane system // inferred from electronic annotation		chr2:8248270-8248648 (+) // 100.0 //
260877_at	-2.70013	-1.43303	2.70013	down	0.753278	-0.679752		838749		0005943 // 1-phosphatidylinositol-4-phosphate 3-kinase, class IA complex // inferred from sequence or structural similarity		chr1:7530035-7530943 (-) // 100.0 //
257900_at	-2.68767	-1.42635	2.68767	down	0.650362	-0.775992		822472				chr3:10655910-10656561 (-) // 100.0 //
258383_at	-2.68354	-1.42414	2.68354	down	0.709467	-0.714673		820783				chr3:5211929-5212361 (-) // 100.0 //
246366_at	-2.68188	-1.42324	2.68188	down	0.716338	-0.706905		841612	0006468 // protein amino acid phosphorylation // inferred from electronic annotation	0005886 // plasma membrane // inferred from direct assay	0016301 // kinase activity // inferred from sequence or structural similarity	chr1:19256632-19260452 (-) // 100.0 //
261942_at	-2.65575	-1.40912	2.65575	down	0.756779	-0.652343	AGL87	838865	0006350 // transcription // inferred from electronic annotation /// 0006355 // regulation of transcription, DNA-dependent // inferred from electronic annotation /// 0045449 // regulation of transcription // traceable author statement	0005634 // nucleus // inferred from electronic annotation	0003677 // DNA binding // inferred from electronic annotation /// 0003700 // transcription factor activity // inferred from sequence or structural similarity /// 0003700 // transcription factor activity // inferred from electronic annotation /// 0005515 // protein binding // inferred from physical interaction /// 0043565 // sequence-specific DNA binding // inferred from electronic annotation	chr1:7981837-7983991 (+) // 100.0 //
245555_at	-2.62312	-1.39128	2.62312	down	0.696655	-0.694628		827205			0016740 // transferase activity // inferred from sequence or structural similarity /// 0016747 // transferase activity, transferring acyl groups other than amino-acyl groups // inferred from electronic annotation	chr4:8792940-8794281 (-) // 100.0 //
251036_at	-2.62107	-1.39016	2.62107	down	0.701998	-0.68816		831910		0009535 // chloroplast thylakoid membrane // inferred from direct assay		chr5:426388-426635 (+) // 93.56 //
252317_at	-2.61888	-1.38895	2.61888	down	0.688469	-0.700482		824033			0016740 // transferase activity // inferred from sequence or structural similarity /// 0016747 // transferase activity, transferring acyl groups other than amino-acyl groups // inferred from electronic annotation	chr3:18057511-18060280 (+) // 100.0 //
261593_at	-2.60928	-1.38365	2.60928	down	0.778633	-0.605017		840213				chr1:12027241-12030377 (+) // 100.0 //
247903_at	-2.60316	-1.38026	2.60316	down	0.612896	-0.767366		835839				chr5:23245301-23246320 (+) // 100.0 //
250820_at	-2.58924	-1.37253	2.58924	down	0.555267	-0.817265		830398	0006468 // protein amino acid phosphorylation // inferred from sequence or structural similarity /// 0006468 // protein amino acid phosphorylation // inferred from electronic annotation /// 0007169 // transmembrane receptor protein tyrosine kinase signaling pathway // inferred from sequence or structural similarity	0005618 // cell wall // inferred from direct assay /// 0005886 // plasma membrane // inferred from direct assay /// 0016020 // membrane // inferred from electronic annotation /// 0016021 // integral to membrane // inferred from electronic annotation	0000166 // nucleotide binding // inferred from electronic annotation /// 0004672 // protein kinase activity // inferred from electronic annotation /// 0004674 // protein serine/threonine kinase activity // inferred from sequence or structural similarity /// 0004674 // protein serine/threonine kinase activity // inferred from electronic annotation /// 0004872 // receptor activity // inferred from …	chr5:1528000-1530018 (+) // 100.0 //
265817_at	-2.57282	-1.36335	2.57282	down	0.69621	-0.667143	HIS1-3	816317	0006334 // nucleosome assembly // inferred from sequence or structural similarity /// 0006334 // nucleosome assembly // inferred from electronic annotation /// 0009414 // response to water deprivation // inferred from expression pattern	0000786 // nucleosome // inferred from sequence or structural similarity /// 0000786 // nucleosome // inferred from electronic annotation /// 0005634 // nucleus // inferred from electronic annotation /// 0005694 // chromosome // inferred from electronic annotation	0003677 // DNA binding // inferred from sequence or structural similarity /// 0003677 // DNA binding // inferred from electronic annotation /// 0031492 // nucleosomal DNA binding // inferred from sequence or structural similarity	chr2:7853176-7853752 (+) // 100.0 //
254835_s_at	-2.55941	-1.35581	2.55941	down	0.698379	-0.657431	CYP706A6	826840 /// 826841	0055114 // oxidation reduction // inferred from electronic annotation	0012505 // endomembrane system // inferred from electronic annotation	0004497 // monooxygenase activity // inferred from electronic annotation /// 0005506 // iron ion binding // inferred from electronic annotation /// 0009055 // electron carrier activity // inferred from electronic annotation /// 0016491 // oxidoreductase activity // inferred from electronic annotation /// 0019825 // oxygen binding // inferred from sequence or structural similarity /// 0020037 // h…	chr4:7310592-7312517 (-) // 100.0 //
246313_at	-2.55936	-1.35578	2.55936	down	0.712619	-0.643162		840082				chr1:11461843-11463664 (-) // 100.0 //
247218_at	-2.55454	-1.35307	2.55454	down	0.596892	-0.756174	ASN2	836625	0006529 // asparagine biosynthetic process // inferred from sequence or structural similarity /// 0006529 // asparagine biosynthetic process // inferred from electronic annotation /// 0008152 // metabolic process // inferred from electronic annotation		0004066 // asparagine synthase (glutamine-hydrolyzing) activity // inferred from sequence or structural similarity /// 0004066 // asparagine synthase (glutamine-hydrolyzing) activity // inferred from electronic annotation	chr5:25986449-25989504 (+) // 100.0 //
263829_at	-2.54363	-1.34689	2.54363	down	0.706917	-0.639973		818637				chr2:16894125-16895485 (+) // 100.0 //
256878_at	-2.5017	-1.32291	2.5017	down	0.628073	-0.694834		822251	0006952 // defense response // inferred from electronic annotation /// 0009607 // response to biotic stimulus // inferred from electronic annotation			chr3:9685289-9685844 (-) // 100.0 // /// chr3:9682829-9684536 (-) // 91.94 //
266227_at	-2.4988	-1.32123	2.4988	down	0.73211	-0.589124		817436				chr2:12401439-12401910 (-) // 100.0 //
254553_at	-2.47929	-1.30993	2.47929	down	0.698514	-0.611415		827695	0006915 // apoptosis // inferred from electronic annotation /// 0006952 // defense response // inferred from sequence or structural similarity /// 0007165 // signal transduction // inferred from electronic annotation /// 0009870 // defense response signaling pathway, resistance gene-dependent // inferred from direct assay /// 0045087 // innate immune response // inferred from electronic annotation	0031224 // intrinsic to membrane // inferred from electronic annotation	0004888 // transmembrane receptor activity // inferred from electronic annotation /// 0005515 // protein binding // inferred from electronic annotation /// 0005524 // ATP binding // inferred from electronic annotation	chr4:10651971-10657100 (+) // 100.0 //
261575_at	-2.47321	-1.30638	2.47321	down	0.746237	-0.560146		839359				chr1:61962-63811 (-) // 100.0 //
265248_at	-2.47205	-1.30571	2.47205	down	0.596676	-0.70903	PIF4	818903	0006350 // transcription // inferred from electronic annotation /// 0006355 // regulation of transcription, DNA-dependent // inferred from electronic annotation /// 0009585 // red, far-red light phototransduction // inferred from electronic annotation /// 0009704 // de-etiolation // inferred from mutant phenotype /// 0010017 // red or far red light signaling pathway // inferred from mutant phenot…	0005634 // nucleus // inferred from direct assay /// 0005634 // nucleus // inferred from electronic annotation	0003677 // DNA binding // inferred from direct assay /// 0003677 // DNA binding // inferred from sequence or structural similarity /// 0003677 // DNA binding // inferred from electronic annotation /// 0003700 // transcription factor activity // inferred from sequence or structural similarity /// 0005515 // protein binding // inferred from physical interaction /// 0030528 // transcription regulato…	chr2:17894079-17895101 (+) // 100.0 //
251886_at	-2.47175	-1.30553	2.47175	down	0.514971	-0.79056		824593		0012505 // endomembrane system // inferred from electronic annotation		chr3:20096074-20097723 (-) // 100.0 //
255285_at	-2.4644	-1.30124	2.4644	down	0.644531	-0.656704		825795				chr4:2332160-2332667 (-) // 100.0 //
254217_at	-2.46252	-1.30013	2.46252	down	0.625402	-0.674732		828472		0005886 // plasma membrane // inferred from direct assay		chr4:12358716-12359658 (+) // 100.0 //
257635_at	-2.44272	-1.28849	2.44272	down	0.647489	-0.641	CYP71B4	822231	0055114 // oxidation reduction // inferred from electronic annotation	0012505 // endomembrane system // inferred from electronic annotation /// 0016020 // membrane // inferred from electronic annotation /// 0016021 // integral to membrane // inferred from electronic annotation	0004497 // monooxygenase activity // inferred from electronic annotation /// 0005506 // iron ion binding // inferred from electronic annotation /// 0009055 // electron carrier activity // inferred from electronic annotation /// 0016491 // oxidoreductase activity // inferred from electronic annotation /// 0019825 // oxygen binding // inferred from sequence or structural similarity /// 0020037 // h…	chr3:9631594-9633207 (-) // 100.0 //
265918_at	-2.43503	-1.28394	2.43503	down	0.581803	-0.702139		815998	0000038 // very-long-chain fatty acid metabolic process // inferred from mutant phenotype /// 0006633 // fatty acid biosynthetic process // inferred from electronic annotation /// 0008152 // metabolic process // inferred from electronic annotation /// 0030497 // fatty acid elongation // inferred from mutant phenotype	0005783 // endoplasmic reticulum // inferred from direct assay /// 0016020 // membrane // inferred from electronic annotation /// 0016021 // integral to membrane // inferred from electronic annotation	0003824 // catalytic activity // inferred from electronic annotation /// 0008415 // acyltransferase activity // inferred from sequence or structural similarity /// 0008415 // acyltransferase activity // inferred from electronic annotation /// 0016740 // transferase activity // inferred from electronic annotation /// 0016747 // transferase activity, transferring acyl groups other than amino-acyl g…	chr2:6549432-6550863 (+) // 100.0 //
247041_at	-2.4217	-1.27602	2.4217	down	0.679153	-0.596866		836853	0006350 // transcription // inferred from electronic annotation /// 0006355 // regulation of transcription, DNA-dependent // inferred from sequence or structural similarity /// 0006355 // regulation of transcription, DNA-dependent // traceable author statement /// 0006355 // regulation of transcription, DNA-dependent // inferred from electronic annotation /// 0007275 // multicellular organismal d…	0005634 // nucleus // inferred by curator /// 0005634 // nucleus // traceable author statement /// 0005634 // nucleus // inferred from electronic annotation	0003677 // DNA binding // inferred from sequence or structural similarity /// 0003677 // DNA binding // traceable author statement /// 0003677 // DNA binding // inferred from electronic annotation /// 0003700 // transcription factor activity // inferred from sequence or structural similarity /// 0003700 // transcription factor activity // traceable author statement /// 0003700 // transcription fa…	chr5:26819344-26821160 (-) // 100.0 //
255407_at	-2.41969	-1.27482	2.41969	down	0.762481	-0.512342		827906			0005515 // protein binding // inferred from sequence or structural similarity	chr4:1546021-1548869 (-) // 100.0 //
248727_at	-2.41862	-1.27419	2.41862	down	0.626443	-0.647742	CYP705A5	834850	0048364 // root development // inferred from mutant phenotype /// 0055114 // oxidation reduction // inferred from electronic annotation /// 0080003 // thalianol metabolic process // inferred from mutant phenotype	0005783 // endoplasmic reticulum // inferred from direct assay /// 0016020 // membrane // inferred from electronic annotation /// 0016021 // integral to membrane // inferred from electronic annotation	0004497 // monooxygenase activity // inferred from electronic annotation /// 0005506 // iron ion binding // inferred from electronic annotation /// 0009055 // electron carrier activity // inferred from electronic annotation /// 0016491 // oxidoreductase activity // inferred from electronic annotation /// 0019825 // oxygen binding // inferred from sequence or structural similarity /// 0020037 // h…	chr5:19452052-19453670 (+) // 100.0 //
265609_at	-2.41553	-1.27234	2.41553	down	0.617587	-0.654756		817080		0080008 // CUL4 RING ubiquitin ligase complex // inferred from sequence or structural similarity		chr2:10824095-10827998 (+) // 100.0 //
249008_at	-2.41524	-1.27216	2.41524	down	0.672054	-0.600111		834497	0006281 // DNA repair // inferred from sequence or structural similarity /// 0006281 // DNA repair // inferred from electronic annotation /// 0006284 // base-excision repair // inferred from electronic annotation		0003824 // catalytic activity // inferred from electronic annotation /// 0008725 // DNA-3-methyladenine glycosylase I activity // inferred from sequence or structural similarity /// 0008725 // DNA-3-methyladenine glycosylase I activity // inferred from electronic annotation	chr5:18041687-18043120 (-) // 100.0 //
266460_at	-2.40719	-1.26735	2.40719	down	0.603115	-0.664238	AGP26	819405		0005886 // plasma membrane // inferred from electronic annotation /// 0016020 // membrane // inferred from electronic annotation /// 0031225 // anchored to membrane // traceable author statement /// 0031225 // anchored to membrane // inferred from electronic annotation		chr2:19624288-19624699 (-) // 100.0 //
265111_at	-2.40676	-1.26709	2.40676	down	0.660833	-0.606259		842548	0006869 // lipid transport // inferred from sequence or structural similarity /// 0006869 // lipid transport // inferred from electronic annotation	0012505 // endomembrane system // inferred from electronic annotation	0008289 // lipid binding // inferred from sequence or structural similarity	chr1:23140296-23140746 (-) // 100.0 //
262598_at	-2.40361	-1.2652	2.40361	down	0.605275	-0.659927		838093				chr1:5249828-5250365 (+) // 100.0 //
246948_at	-2.40338	-1.26506	2.40338	down	0.643131	-0.621932	CYP71B12	832584	0055114 // oxidation reduction // inferred from electronic annotation	0016020 // membrane // inferred from electronic annotation /// 0016021 // integral to membrane // inferred from electronic annotation	0004497 // monooxygenase activity // inferred from electronic annotation /// 0005506 // iron ion binding // inferred from electronic annotation /// 0009055 // electron carrier activity // inferred from electronic annotation /// 0016491 // oxidoreductase activity // inferred from electronic annotation /// 0019825 // oxygen binding // inferred from sequence or structural similarity /// 0020037 // h…	chr5:8662853-8664898 (+) // 92.62 // /// chr5:8668523-8670107 (+) // 100.0 //
262196_at	-2.3855	-1.25429	2.3855	down	0.604373	-0.649917	MUB5	844123	0006464 // protein modification process // inferred from electronic annotation	0005886 // plasma membrane // inferred from electronic annotation /// 0016020 // membrane // inferred from electronic annotation		chr1:29290070-29290608 (+) // 100.0 //
258147_at	-2.38327	-1.25294	2.38327	down	0.646359	-0.606581		821332	0005975 // carbohydrate metabolic process // inferred from electronic annotation		0003824 // catalytic activity // inferred from electronic annotation /// 0004553 // hydrolase activity, hydrolyzing O-glycosyl compounds // inferred from sequence or structural similarity /// 0004553 // hydrolase activity, hydrolyzing O-glycosyl compounds // inferred from electronic annotation /// 0016787 // hydrolase activity // inferred from electronic annotation /// 0043169 // cation binding /…	chr3:6187299-6189953 (+) // 100.0 //
254828_at	-2.37985	-1.25087	2.37985	down	0.636486	-0.614382	AIR1	826868	0006869 // lipid transport // inferred from sequence or structural similarity /// 0006869 // lipid transport // inferred from electronic annotation /// 0009733 // response to auxin stimulus // inferred from expression pattern /// 0010102 // lateral root morphogenesis // inferred from expression pattern	0012505 // endomembrane system // inferred from electronic annotation	0008289 // lipid binding // inferred from sequence or structural similarity	chr4:7439172-7439508 (+) // 100.0 // /// chr4:7434256-7434583 (+) // 93.15 //
259329_at	-2.37279	-1.24659	2.37279	down	0.684844	-0.561742	AHP4	820883	0000160 // two-component signal transduction system (phosphorelay) // inferred from sequence or structural similarity /// 0000160 // two-component signal transduction system (phosphorelay) // inferred from electronic annotation /// 0009736 // cytokinin mediated signaling // inferred from mutant phenotype /// 0009736 // cytokinin mediated signaling // inferred from electronic annotation	0005634 // nucleus // inferred from direct assay /// 0005737 // cytoplasm // inferred from direct assay	0004871 // signal transducer activity // inferred from electronic annotation /// 0009927 // histidine phosphotransfer kinase activity // inferred from direct assay /// 0009927 // histidine phosphotransfer kinase activity // inferred from sequence or structural similarity /// 0016772 // transferase activity, transferring phosphorus-containing groups // inferred from sequence or structural similari…	chr3:5554489-5555373 (+) // 100.0 //
252199_at	-2.3657	-1.24227	2.3657	down	0.611745	-0.630522		824189			0016740 // transferase activity // inferred from sequence or structural similarity /// 0016740 // transferase activity // inferred from electronic annotation /// 0016747 // transferase activity, transferring acyl groups other than amino-acyl groups // inferred from electronic annotation	chr3:18646907-18648260 (+) // 100.0 //
263443_at	-2.35534	-1.23593	2.35534	down	0.598788	-0.637146		817412	0006633 // fatty acid biosynthetic process // inferred from electronic annotation /// 0008152 // metabolic process // inferred from electronic annotation	0005783 // endoplasmic reticulum // inferred from direct assay /// 0016020 // membrane // inferred from electronic annotation	0003824 // catalytic activity // inferred from electronic annotation /// 0008415 // acyltransferase activity // inferred from sequence or structural similarity /// 0008415 // acyltransferase activity // inferred from electronic annotation /// 0016740 // transferase activity // inferred from electronic annotation /// 0016747 // transferase activity, transferring acyl groups other than amino-acyl g…	chr2:12282795-12284226 (-) // 100.0 //
250907_at	-2.35235	-1.2341	2.35235	down	0.611679	-0.622424		831763				chr5:947309-949897 (+) // 100.0 //
249897_at	-2.35097	-1.23326	2.35097	down	0.600403	-0.632856		832317				chr5:7483957-7485436 (-) // 100.0 //
247225_at	-2.34953	-1.23237	2.34953	down	0.584114	-0.648258	BST1	836633	0009932 // cell tip growth // inferred from mutant phenotype /// 0010053 // root epidermal cell differentiation // inferred from mutant phenotype /// 0048765 // root hair cell differentiation // inferred from mutant phenotype		0004437 // inositol or phosphatidylinositol phosphatase activity // inferred from electronic annotation /// 0016787 // hydrolase activity // inferred from sequence or structural similarity	chr5:26021507-26023882 (+) // 100.0 //
260221_at	-2.3435	-1.22866	2.3435	down	0.572087	-0.656577		843806	0009739 // response to gibberellin stimulus // inferred from sequence or structural similarity /// 0009740 // gibberellic acid mediated signaling // traceable author statement /// 0009744 // response to sucrose stimulus // inferred from expression pattern /// 0009749 // response to glucose stimulus // inferred from expression pattern /// 0009750 // response to fructose stimulus // inferred from e…	0012505 // endomembrane system // inferred from electronic annotation		chr1:28057101-28057554 (+) // 100.0 //
261768_at	-2.33963	-1.22628	2.33963	down	0.62869	-0.597589	GA4	838125	0009639 // response to red or far red light // inferred from expression pattern /// 0009686 // gibberellin biosynthetic process // inferred from mutant phenotype /// 0009686 // gibberellin biosynthetic process // traceable author statement /// 0009739 // response to gibberellin stimulus // inferred from expression pattern /// 0009740 // gibberellic acid mediated signaling // traceable author stat…	0005737 // cytoplasm // traceable author statement	0005506 // iron ion binding // inferred from electronic annotation /// 0008134 // transcription factor binding // inferred from physical interaction /// 0016491 // oxidoreductase activity // inferred from electronic annotation /// 0016702 // oxidoreductase activity, acting on single donors with incorporation of molecular oxygen, incorporation of two atoms of oxygen // inferred from electronic ann…	chr1:5344563-5346073 (-) // 100.0 //
245623_s_at	-2.33807	-1.22532	2.33807	down	0.61014	-0.615178		827047 /// 827048				chr4:8126942-8128300 (+) // 100.0 //
267503_at	-2.32429	-1.21679	2.32429	down	0.613606	-0.603183		819168	0008152 // metabolic process // inferred from electronic annotation		0016787 // hydrolase activity // inferred from electronic annotation	chr2:18796872-18797862 (+) // 100.0 //
246487_at	-2.31625	-1.21179	2.31625	down	0.623996	-0.587796		831460				chr5:5238244-5240581 (+) // 100.0 //
254554_at	-2.31591	-1.21158	2.31591	down	0.580822	-0.630758		827697	0006352 // transcription initiation // inferred from electronic annotation /// 0006355 // regulation of transcription, DNA-dependent // inferred from electronic annotation	0005667 // transcription factor complex // inferred from electronic annotation	0008270 // zinc ion binding // inferred from electronic annotation /// 0030528 // transcription regulator activity // inferred from electronic annotation	chr4:10659423-10660927 (-) // 99.74 //
252970_at	-2.30948	-1.20757	2.30948	down	0.623607	-0.583959	SAUR_AC1	830040	0009733 // response to auxin stimulus // inferred from expression pattern /// 0009733 // response to auxin stimulus // inferred from sequence or structural similarity			chr4:18126250-18126520 (+) // 100.0 //
256091_at	-2.30721	-1.20615	2.30721	down	0.576567	-0.629582	HMGB2	838658	0006333 // chromatin assembly or disassembly // traceable author statement	0000785 // chromatin // traceable author statement /// 0005634 // nucleus // inferred from electronic annotation	0003677 // DNA binding // inferred from direct assay /// 0003677 // DNA binding // inferred from sequence or structural similarity /// 0003677 // DNA binding // inferred from electronic annotation /// 0003682 // chromatin binding // traceable author statement /// 0003700 // transcription factor activity // inferred from sequence or structural similarity /// 0030527 // structural constituent of ch…	chr1:7177271-7178477 (+) // 100.0 //
266729_at	-2.30666	-1.2058	2.30666	down	0.568408	-0.637395		814842	0006412 // translation // inferred from sequence or structural similarity /// 0006412 // translation // inferred from electronic annotation	0005622 // intracellular // inferred from electronic annotation /// 0005840 // ribosome // inferred from electronic annotation /// 0015934 // large ribosomal subunit // inferred from sequence or structural similarity	0003735 // structural constituent of ribosome // inferred from sequence or structural similarity /// 0003735 // structural constituent of ribosome // inferred from electronic annotation	chr2:940740-941073 (+) // 100.0 //
257272_at	-2.3059	-1.20533	2.3059	down	0.609797	-0.595533		822437		0016020 // membrane // inferred from electronic annotation		chr3:10467321-10469941 (+) // 99.88 //
257244_at	-2.30404	-1.20417	2.30404	down	0.555881	-0.648287		822011	0006468 // protein amino acid phosphorylation // inferred from sequence or structural similarity /// 0006468 // protein amino acid phosphorylation // inferred from electronic annotation /// 0007169 // transmembrane receptor protein tyrosine kinase signaling pathway // inferred from sequence or structural similarity /// 0044419 // interspecies interaction between organisms // inferred from electro…	0005886 // plasma membrane // inferred from electronic annotation /// 0012505 // endomembrane system // inferred from electronic annotation /// 0016020 // membrane // inferred from electronic annotation /// 0016021 // integral to membrane // inferred from electronic annotation	0000166 // nucleotide binding // inferred from electronic annotation /// 0004672 // protein kinase activity // inferred from electronic annotation /// 0004674 // protein serine/threonine kinase activity // inferred from sequence or structural similarity /// 0004674 // protein serine/threonine kinase activity // inferred from electronic annotation /// 0004872 // receptor activity // inferred from …	chr3:8781161-8784157 (+) // 100.0 //
253804_at	-2.30371	-1.20396	2.30371	down	0.626558	-0.577399		828938				chr4:13995995-13997204 (-) // 100.0 //
252457_at	-2.30208	-1.20294	2.30208	down	0.64657	-0.556369		823871			0005515 // protein binding // inferred from sequence or structural similarity /// 0005515 // protein binding // inferred from electronic annotation /// 0008270 // zinc ion binding // inferred from sequence or structural similarity /// 0008270 // zinc ion binding // inferred from electronic annotation /// 0046872 // metal ion binding // inferred from electronic annotation	chr3:17383805-17384438 (-) // 100.0 //
259021_at	-2.29585	-1.19903	2.29585	down	0.552489	-0.646536		819943	0016043 // cellular component organization // inferred from electronic annotation /// 0030036 // actin cytoskeleton organization // inferred from electronic annotation	0005886 // plasma membrane // inferred from direct assay /// 0016020 // membrane // inferred from electronic annotation /// 0016021 // integral to membrane // inferred from electronic annotation	0003779 // actin binding // inferred from sequence or structural similarity /// 0003779 // actin binding // inferred from electronic annotation	chr3:2404768-2407470 (-) // 100.0 //
255579_at	-2.28108	-1.18972	2.28108	down	0.52106	-0.668658		828089	0006350 // transcription // inferred from electronic annotation /// 0006355 // regulation of transcription, DNA-dependent // inferred from electronic annotation /// 0045449 // regulation of transcription // traceable author statement /// 0045449 // regulation of transcription // inferred from electronic annotation	0005634 // nucleus // inferred from electronic annotation	0003677 // DNA binding // inferred from sequence or structural similarity /// 0003677 // DNA binding // inferred from electronic annotation /// 0003700 // transcription factor activity // inferred from sequence or structural similarity /// 0030528 // transcription regulator activity // inferred from electronic annotation	chr4:621333-622697 (+) // 100.0 //
265616_at	-2.26595	-1.18012	2.26595	down	0.637595	-0.542521		817088		0005737 // cytoplasm // inferred from electronic annotation		chr2:10861729-10862026 (-) // 100.0 //
255758_at	-2.26201	-1.1776	2.26201	down	0.535692	-0.641912		838251			0008266 // poly(U) binding // inferred from direct assay	chr1:5745515-5755256 (-) // 100.0 //
261230_at	-2.26149	-1.17727	2.26149	down	0.57105	-0.606224	TUB5	838590	0007017 // microtubule-based process // inferred from sequence or structural similarity /// 0007017 // microtubule-based process // inferred from electronic annotation /// 0007018 // microtubule-based movement // inferred from electronic annotation /// 0051258 // protein polymerization // inferred from electronic annotation	0005618 // cell wall // inferred from direct assay /// 0005874 // microtubule // inferred from electronic annotation /// 0005886 // plasma membrane // inferred from direct assay /// 0009507 // chloroplast // inferred from direct assay /// 0016020 // membrane // inferred from direct assay /// 0043234 // protein complex // inferred from electronic annotation /// 0045298 // tubulin complex // inferr…	0000166 // nucleotide binding // inferred from electronic annotation /// 0003924 // GTPase activity // inferred from electronic annotation /// 0005198 // structural molecule activity // inferred from electronic annotation /// 0005200 // structural constituent of cytoskeleton // inferred from sequence or structural similarity /// 0005525 // GTP binding // inferred from electronic annotation	chr1:6938023-6940472 (-) // 100.0 //
265611_at	-2.25567	-1.17356	2.25567	down	0.619005	-0.554551		817089				chr2:10863849-10864161 (+) // 100.0 //
259560_at	-2.25174	-1.17104	2.25174	down	0.588559	-0.582481	WAK2	838723	0006468 // protein amino acid phosphorylation // inferred from sequence or structural similarity /// 0006468 // protein amino acid phosphorylation // inferred from electronic annotation /// 0009311 // oligosaccharide metabolic process // inferred from mutant phenotype /// 0009751 // response to salicylic acid stimulus // inferred from direct assay /// 0009826 // unidimensional cell growth // infe…	0005886 // plasma membrane // inferred from direct assay /// 0016020 // membrane // inferred from electronic annotation /// 0016021 // integral to membrane // inferred from electronic annotation	0000166 // nucleotide binding // inferred from electronic annotation /// 0004672 // protein kinase activity // inferred from electronic annotation /// 0004674 // protein serine/threonine kinase activity // inferred from sequence or structural similarity /// 0004674 // protein serine/threonine kinase activity // inferred from electronic annotation /// 0005509 // calcium ion binding // inferred fro…	chr1:7444984-7447333 (+) // 100.0 //
250573_at	-2.2432	-1.16556	2.2432	down	0.618098	-0.547462		830718				chr5:2642280-2642992 (-) // 100.0 //
247540_at	-2.24229	-1.16497	2.24229	down	0.570952	-0.59402		836280	0006350 // transcription // inferred from electronic annotation /// 0006355 // regulation of transcription, DNA-dependent // inferred from sequence or structural similarity /// 0006355 // regulation of transcription, DNA-dependent // inferred from electronic annotation /// 0009414 // response to water deprivation // inferred from expression pattern /// 0009873 // ethylene mediated signaling pathw…	0005634 // nucleus // inferred from sequence or structural similarity /// 0005634 // nucleus // inferred from electronic annotation	0003677 // DNA binding // inferred from sequence or structural similarity /// 0003677 // DNA binding // inferred from electronic annotation /// 0003700 // transcription factor activity // inferred from sequence or structural similarity /// 0003700 // transcription factor activity // traceable author statement /// 0003700 // transcription factor activity // inferred from electronic annotation	chr5:24781878-24782484 (-) // 100.0 //
251497_at	-2.24094	-1.1641	2.24094	down	0.487686	-0.676418	PIL6	825075	0006350 // transcription // inferred from electronic annotation /// 0006355 // regulation of transcription, DNA-dependent // inferred from electronic annotation /// 0009585 // red, far-red light phototransduction // inferred from mutant phenotype /// 0009585 // red, far-red light phototransduction // inferred from electronic annotation /// 0009693 // ethylene biosynthetic process // inferred from…	0005634 // nucleus // inferred from electronic annotation	0003677 // DNA binding // inferred from sequence or structural similarity /// 0003677 // DNA binding // inferred from electronic annotation /// 0003700 // transcription factor activity // inferred from sequence or structural similarity /// 0005515 // protein binding // inferred from physical interaction /// 0030528 // transcription regulator activity // inferred from electronic annotation	chr3:21839165-21840872 (-) // 100.0 //
245592_at	-2.23696	-1.16154	2.23696	down	0.616462	-0.545079		827101	0006350 // transcription // inferred from electronic annotation /// 0006355 // regulation of transcription, DNA-dependent // inferred from electronic annotation	0005622 // intracellular // inferred from electronic annotation /// 0005634 // nucleus // inferred from electronic annotation	0003677 // DNA binding // inferred from electronic annotation /// 0003700 // transcription factor activity // inferred from sequence or structural similarity /// 0043565 // sequence-specific DNA binding // inferred from electronic annotation	chr4:8344658-8345144 (+) // 100.0 //
251701_at	-2.23631	-1.16112	2.23631	down	0.568155	-0.592962		824832		0009507 // chloroplast // inferred from direct assay /// 0009507 // chloroplast // inferred from electronic annotation /// 0009536 // plastid // inferred from electronic annotation /// 0009543 // chloroplast thylakoid lumen // inferred from direct assay /// 0009570 // chloroplast stroma // inferred from direct assay /// 0009579 // thylakoid // inferred from direct assay /// 0009579 // thylakoid /…		chr3:20995785-20996892 (+) // 100.0 //
245676_at	-2.23565	-1.1607	2.23565	down	0.562384	-0.598313		842122	0006629 // lipid metabolic process // inferred from electronic annotation /// 0016042 // lipid catabolic process // inferred from electronic annotation	0005576 // extracellular region // inferred from electronic annotation /// 0012505 // endomembrane system // inferred from electronic annotation	0004091 // carboxylesterase activity // inferred from sequence or structural similarity /// 0016787 // hydrolase activity // inferred from electronic annotation /// 0016788 // hydrolase activity, acting on ester bonds // inferred from electronic annotation	chr1:21245352-21247630 (+) // 100.0 //
250603_at	-2.2321	-1.1584	2.2321	down	0.567668	-0.590731		830675				chr5:2498861-2500547 (-) // 100.0 //
261388_at	-2.23106	-1.15773	2.23106	down	0.519922	-0.637805		837040		0009507 // chloroplast // inferred from direct assay		chr1:1582745-1583647 (-) // 100.0 //
252782_at	-2.22833	-1.15596	2.22833	down	0.66981	-0.486155						chr2:3995989-3996878 (+) // 93.33 // /// chr3:15063788-15064682 (+) // 100.0 // /// chr4:1893108-1893996 (+) // 93.58 // /// chr1:15879568-15880462 (-) // 93.84 // /// chr1:16961370-16962251 (-) // 92.7 // /// chr3:14649664-14650547 (-) // 93.21 //
249202_at	-2.22115	-1.15131	2.22115	down	0.530137	-0.621168	CYP705A12	834265	0055114 // oxidation reduction // inferred from electronic annotation	0012505 // endomembrane system // inferred from electronic annotation	0004497 // monooxygenase activity // inferred from electronic annotation /// 0005506 // iron ion binding // inferred from electronic annotation /// 0009055 // electron carrier activity // inferred from electronic annotation /// 0016491 // oxidoreductase activity // inferred from electronic annotation /// 0019825 // oxygen binding // inferred from sequence or structural similarity /// 0020037 // h…	chr5:17040873-17042457 (-) // 100.0 //
266282_at	-2.2125	-1.14568	2.2125	down	0.474296	-0.671382		817471	0006468 // protein amino acid phosphorylation // inferred from electronic annotation	0012505 // endomembrane system // inferred from electronic annotation	0004672 // protein kinase activity // inferred from electronic annotation /// 0004713 // protein tyrosine kinase activity // inferred from electronic annotation /// 0005488 // binding // inferred from electronic annotation /// 0005524 // ATP binding // inferred from electronic annotation /// 0016301 // kinase activity // inferred from sequence or structural similarity	chr2:12569857-12571741 (-) // 100.0 //
266291_at	-2.2083	-1.14294	2.2083	down	0.500998	-0.64194		817481	0008152 // metabolic process // inferred from electronic annotation /// 0055114 // oxidation reduction // inferred from electronic annotation		0003824 // catalytic activity // inferred from electronic annotation /// 0005488 // binding // inferred from electronic annotation /// 0016491 // oxidoreductase activity // inferred from sequence or structural similarity /// 0016491 // oxidoreductase activity // inferred from electronic annotation	chr2:12599256-12600454 (+) // 100.0 // /// chr2:12595262-12596449 (+) // 92.1 //
263114_at	-2.20536	-1.14102	2.20536	down	0.580144	-0.560872	PSAD-2	838400	0015979 // photosynthesis // inferred from sequence or structural similarity /// 0015979 // photosynthesis // inferred from electronic annotation	0009507 // chloroplast // inferred from direct assay /// 0009507 // chloroplast // inferred from electronic annotation /// 0009522 // photosystem I // inferred from electronic annotation /// 0009535 // chloroplast thylakoid membrane // inferred from direct assay /// 0009536 // plastid // inferred from electronic annotation /// 0009538 // photosystem I reaction center // inferred from sequence or …		chr1:753527-754142 (-) // 100.0 //
250752_at	-2.20464	-1.14054	2.20464	down	0.535728	-0.604815	CPD	830453	0009826 // unidimensional cell growth // inferred from mutant phenotype /// 0009911 // positive regulation of flower development // inferred from genetic interaction /// 0010224 // response to UV-B // inferred from genetic interaction /// 0010268 // brassinosteroid homeostasis // inferred from expression pattern /// 0016132 // brassinosteroid biosynthetic process // inferred from mutant phenotype…	0016020 // membrane // inferred from electronic annotation /// 0016021 // integral to membrane // inferred from electronic annotation	0004497 // monooxygenase activity // inferred from electronic annotation /// 0005506 // iron ion binding // inferred from electronic annotation /// 0009055 // electron carrier activity // inferred from electronic annotation /// 0016491 // oxidoreductase activity // inferred from electronic annotation /// 0019825 // oxygen binding // inferred from sequence or structural similarity /// 0020037 // h…	chr5:1702907-1706706 (-) // 100.0 //
267262_at	-2.20435	-1.14036	2.20435	down	0.550139	-0.590216	SNG1	816830	0006508 // proteolysis // inferred from sequence or structural similarity /// 0006508 // proteolysis // inferred from electronic annotation /// 0009698 // phenylpropanoid metabolic process // inferred from direct assay	0005773 // vacuole // inferred from electronic annotation /// 0012505 // endomembrane system // inferred from electronic annotation	0004180 // carboxypeptidase activity // inferred from electronic annotation /// 0004185 // serine-type carboxypeptidase activity // inferred from sequence or structural similarity /// 0004185 // serine-type carboxypeptidase activity // inferred from electronic annotation /// 0008233 // peptidase activity // inferred from electronic annotation /// 0008415 // acyltransferase activity // inferred fr…	chr2:9793472-9797005 (+) // 100.0 //
247072_at	-2.19986	-1.13741	2.19986	down	0.582927	-0.554488		836781		0005886 // plasma membrane // inferred from direct assay		chr5:26564648-26564978 (-) // 100.0 //
256803_at	-2.19521	-1.13436	2.19521	down	0.644588	-0.48977	CYP705A33	821646	0055114 // oxidation reduction // inferred from electronic annotation		0004497 // monooxygenase activity // inferred from electronic annotation /// 0005506 // iron ion binding // inferred from electronic annotation /// 0009055 // electron carrier activity // inferred from electronic annotation /// 0016491 // oxidoreductase activity // inferred from electronic annotation /// 0019825 // oxygen binding // inferred from sequence or structural similarity /// 0020037 // h…	chr3:7345368-7347020 (+) // 100.0 //
267460_at	-2.19366	-1.13334	2.19366	down	0.619152	-0.51419	SPL3	817948	0006350 // transcription // inferred from electronic annotation /// 0006355 // regulation of transcription, DNA-dependent // inferred from electronic annotation /// 0007275 // multicellular organismal development // inferred from electronic annotation /// 0009908 // flower development // traceable author statement /// 0009908 // flower development // inferred from electronic annotation /// 000991…	0005634 // nucleus // inferred from sequence or structural similarity /// 0005634 // nucleus // inferred from electronic annotation /// 0005737 // cytoplasm // inferred from electronic annotation	0003677 // DNA binding // inferred from direct assay /// 0003677 // DNA binding // inferred from electronic annotation /// 0003700 // transcription factor activity // inferred from sequence or structural similarity /// 0003700 // transcription factor activity // traceable author statement /// 0008270 // zinc ion binding // inferred from electronic annotation /// 0046872 // metal ion binding // in…	chr2:14312417-14312904 (+) // 100.0 //
260146_at	-2.18692	-1.1289	2.18692	down	0.589405	-0.539494		841710	0009416 // response to light stimulus // inferred from sequence or structural similarity /// 0009416 // response to light stimulus // inferred from electronic annotation		0004871 // signal transducer activity // inferred from sequence or structural similarity /// 0004871 // signal transducer activity // inferred from electronic annotation	chr1:19659676-19661214 (+) // 100.0 //
256613_at	-2.18324	-1.12647	2.18324	down	0.548155	-0.578317	EMB2076	822586	0009793 // embryonic development ending in seed dormancy // non-traceable author statement			chr3:11239783-11241362 (+) // 100.0 //
262010_at	-2.17996	-1.1243	2.17996	down	0.553778	-0.570522						chr1:13145958-13146621 (+) // 100.0 //
266778_at	-2.1772	-1.12247	2.1772	down	0.604729	-0.517746	CYP707A2	817457	0006950 // response to stress // inferred from electronic annotation /// 0009639 // response to red or far red light // inferred from expression pattern /// 0009687 // abscisic acid metabolic process // inferred from mutant phenotype /// 0010114 // response to red light // inferred from expression pattern /// 0048838 // release of seed from dormancy // inferred from mutant phenotype /// 0055114 /…	0012505 // endomembrane system // inferred from electronic annotation /// 0016020 // membrane // inferred from electronic annotation /// 0016021 // integral to membrane // inferred from electronic annotation	0004497 // monooxygenase activity // inferred from electronic annotation /// 0005506 // iron ion binding // inferred from electronic annotation /// 0009055 // electron carrier activity // inferred from electronic annotation /// 0010295 // (+)-abscisic acid 8'-hydroxylase activity // inferred from direct assay /// 0010295 // (+)-abscisic acid 8'-hydroxylase activity // inferred from electronic ann…	chr2:12502114-12506157 (-) // 100.0 //
258472_at	-2.17418	-1.12047	2.17418	down	0.620957	-0.499515		819781				chr3:1835467-1837530 (-) // 100.0 //
263915_at	-2.16322	-1.11318	2.16322	down	0.559407	-0.553772		818217				chr2:15297289-15298636 (+) // 100.0 //
246275_at	-2.16309	-1.11309	2.16309	down	0.53846	-0.57463	BEE2	829806	0006350 // transcription // inferred from electronic annotation /// 0006355 // regulation of transcription, DNA-dependent // inferred from electronic annotation /// 0045449 // regulation of transcription // traceable author statement /// 0045449 // regulation of transcription // inferred from electronic annotation	0005634 // nucleus // inferred from electronic annotation	0003677 // DNA binding // inferred from sequence or structural similarity /// 0003677 // DNA binding // inferred from electronic annotation /// 0003700 // transcription factor activity // inferred from sequence or structural similarity /// 0030528 // transcription regulator activity // inferred from electronic annotation	chr4:17243701-17244968 (+) // 100.0 //
256772_at	-2.15742	-1.10931	2.15742	down	0.551183	-0.558127	BGAL1	820584	0005975 // carbohydrate metabolic process // inferred from electronic annotation /// 0006979 // response to oxidative stress // inferred from electronic annotation /// 0008152 // metabolic process // inferred from electronic annotation	0005576 // extracellular region // inferred from electronic annotation /// 0005618 // cell wall // inferred from direct assay /// 0009505 // plant-type cell wall // inferred from direct assay /// 0048046 // apoplast // inferred from electronic annotation	0003824 // catalytic activity // inferred from electronic annotation /// 0004553 // hydrolase activity, hydrolyzing O-glycosyl compounds // inferred from electronic annotation /// 0004565 // beta-galactosidase activity // inferred from sequence or structural similarity /// 0004565 // beta-galactosidase activity // inferred from electronic annotation /// 0004601 // peroxidase activity // inferred …	chr3:4511198-4515763 (+) // 100.0 //
245637_at	-2.15487	-1.1076	2.15487	down	0.49031	-0.617294		839105		0012505 // endomembrane system // inferred from electronic annotation	0004722 // protein serine/threonine phosphatase activity // inferred from sequence or structural similarity /// 0016787 // hydrolase activity // inferred from electronic annotation	chr1:8840460-8842285 (-) // 100.0 //
251919_at	-2.15324	-1.10651	2.15324	down	0.542799	-0.56371		824547			0005488 // binding // inferred from electronic annotation	chr3:19941919-19943697 (+) // 100.0 //
253218_at	-2.15057	-1.10472	2.15057	down	0.5627	-0.542018	SLP2	829650	0006508 // proteolysis // inferred from sequence or structural similarity /// 0006508 // proteolysis // inferred from electronic annotation /// 0009827 // plant-type cell wall modification // traceable author statement /// 0043086 // negative regulation of catalytic activity // inferred from electronic annotation	0016020 // membrane // inferred from direct assay /// 0048196 // middle lamella-containing extracellular matrix // inferred from sequence or structural similarity	0004252 // serine-type endopeptidase activity // inferred from electronic annotation /// 0008233 // peptidase activity // inferred from electronic annotation /// 0008236 // serine-type peptidase activity // inferred from sequence or structural similarity /// 0042802 // identical protein binding // inferred from electronic annotation	chr4:16656933-16659228 (-) // 100.0 //
258920_at	-2.14971	-1.10414	2.14971	down	0.49053	-0.613613	AHB2	820216	0009735 // response to cytokinin stimulus // inferred from expression pattern /// 0015671 // oxygen transport // inferred from electronic annotation		0005344 // oxygen transporter activity // inferred from sequence or structural similarity /// 0005506 // iron ion binding // inferred from electronic annotation /// 0019825 // oxygen binding // inferred from electronic annotation /// 0020037 // heme binding // inferred from electronic annotation /// 0046872 // metal ion binding // inferred from electronic annotation	chr3:3276520-3277770 (-) // 100.0 //
259485_at	-2.14955	-1.10404	2.14955	down	0.473736	-0.630302	ATPC2	838139	0006754 // ATP biosynthetic process // inferred from electronic annotation /// 0006810 // transport // inferred from electronic annotation /// 0006811 // ion transport // inferred from electronic annotation /// 0015986 // ATP synthesis coupled proton transport // traceable author statement /// 0015986 // ATP synthesis coupled proton transport // inferred from electronic annotation /// 0015992 // …	0009507 // chloroplast // inferred from direct assay /// 0009507 // chloroplast // inferred from electronic annotation /// 0009536 // plastid // inferred from electronic annotation /// 0009544 // chloroplast ATP synthase complex // traceable author statement /// 0009579 // thylakoid // inferred from electronic annotation /// 0016020 // membrane // inferred from electronic annotation /// 0045261 /…	0015078 // hydrogen ion transmembrane transporter activity // inferred from electronic annotation /// 0030234 // enzyme regulator activity // traceable author statement /// 0046933 // hydrogen ion transporting ATP synthase activity, rotational mechanism // inferred from electronic annotation /// 0046961 // proton-transporting ATPase activity, rotational mechanism // inferred from electronic annot…	chr1:5402623-5403784 (-) // 100.0 //
249791_at	-2.14884	-1.10356	2.14884	down	0.495921	-0.607634	AAP7	832446	0006865 // amino acid transport // inferred from sequence or structural similarity	0016020 // membrane // inferred from sequence or structural similarity /// 0016020 // membrane // inferred from electronic annotation /// 0016021 // integral to membrane // inferred from electronic annotation	0015171 // amino acid transmembrane transporter activity // inferred from sequence or structural similarity	chr5:8028463-8030733 (+) // 100.0 //
260869_at	-2.14827	-1.10317	2.14827	down	0.580542	-0.522631		840977	0006631 // fatty acid metabolic process // inferred from electronic annotation /// 0006633 // fatty acid biosynthetic process // inferred from sequence or structural similarity /// 0006633 // fatty acid biosynthetic process // inferred from electronic annotation /// 0055114 // oxidation reduction // inferred from electronic annotation	0016020 // membrane // inferred from direct assay	0016491 // oxidoreductase activity // inferred from electronic annotation /// 0045300 // acyl-[acyl-carrier-protein] desaturase activity // inferred from sequence or structural similarity /// 0045300 // acyl-[acyl-carrier-protein] desaturase activity // inferred from electronic annotation /// 0046914 // transition metal ion binding // inferred from electronic annotation	chr1:16580101-16581989 (+) // 100.0 //
246371_at	-2.148	-1.103	2.148	down	0.540441	-0.562555		841622	0006468 // protein amino acid phosphorylation // inferred from electronic annotation /// 0016998 // cell wall macromolecule catabolic process // inferred from electronic annotation	0012505 // endomembrane system // inferred from electronic annotation	0016301 // kinase activity // inferred from sequence or structural similarity	chr1:19299760-19302547 (-) // 100.0 //
262286_at	-2.1447	-1.10078	2.1447	down	0.599091	-0.501684		843188				chr1:25760573-25761089 (+) // 100.0 //
252843_at	-2.14381	-1.10018	2.14381	down	0.53821	-0.561966		823185				chr2:1085593-1086233 (-) // 95.96 // /// chr3:14309226-14309869 (-) // 100.0 //
250971_at	-2.14204	-1.09899	2.14204	down	0.45656	-0.642427	PRR7	831793	0000160 // two-component signal transduction system (phosphorelay) // inferred from electronic annotation /// 0006350 // transcription // inferred from electronic annotation /// 0006355 // regulation of transcription, DNA-dependent // inferred from electronic annotation /// 0007623 // circadian rhythm // inferred from mutant phenotype /// 0007623 // circadian rhythm // traceable author statement …	0005634 // nucleus // inferred from direct assay /// 0005634 // nucleus // inferred from electronic annotation /// 0005739 // mitochondrion // inferred from direct assay	0000156 // two-component response regulator activity // inferred from sequence or structural similarity /// 0000156 // two-component response regulator activity // inferred from electronic annotation /// 0030528 // transcription regulator activity // traceable author statement	chr5:638280-641459 (-) // 100.0 //
258437_at	-2.13563	-1.09466	2.13563	down	0.518846	-0.575818		820905	0006470 // protein amino acid dephosphorylation // inferred from electronic annotation	0008287 // protein serine/threonine phosphatase complex // inferred from electronic annotation	0000287 // magnesium ion binding // inferred from electronic annotation /// 0003824 // catalytic activity // inferred from electronic annotation /// 0004721 // phosphoprotein phosphatase activity // inferred from electronic annotation /// 0004722 // protein serine/threonine phosphatase activity // inferred from sequence or structural similarity /// 0016787 // hydrolase activity // inferred from e…	chr3:5636056-5637708 (-) // 100.0 //
253024_at	-2.13536	-1.09448	2.13536	down	0.534801	-0.55968		829964		0012505 // endomembrane system // inferred from electronic annotation		chr4:17883005-17883392 (+) // 100.0 //
262733_s_at	-2.12516	-1.08757	2.12516	down	0.519572	-0.567997		839766 /// 839767	0006629 // lipid metabolic process // inferred from electronic annotation /// 0016042 // lipid catabolic process // inferred from electronic annotation	0005576 // extracellular region // inferred from electronic annotation /// 0012505 // endomembrane system // inferred from electronic annotation	0004091 // carboxylesterase activity // inferred from sequence or structural similarity /// 0016787 // hydrolase activity // inferred from electronic annotation /// 0016788 // hydrolase activity, acting on ester bonds // inferred from electronic annotation	chr1:10074654-10076236 (-) // 100.0 //
248329_at	-2.1187	-1.08318	2.1187	down	0.524046	-0.559131		835355		0009507 // chloroplast // inferred from direct assay /// 0009535 // chloroplast thylakoid membrane // inferred from direct assay		chr5:21408168-21408675 (-) // 100.0 //
264041_at	-2.11726	-1.0822	2.11726	down	0.505591	-0.576609	2004-09-01	814898	0006350 // transcription // inferred from electronic annotation /// 0006355 // regulation of transcription, DNA-dependent // inferred from sequence or structural similarity /// 0006355 // regulation of transcription, DNA-dependent // inferred from electronic annotation /// 0010076 // maintenance of floral meristem identity // inferred from mutant phenotype /// 0048440 // carpel development // inf…	0005634 // nucleus // inferred from electronic annotation	0003677 // DNA binding // traceable author statement /// 0003677 // DNA binding // inferred from electronic annotation /// 0003700 // transcription factor activity // inferred from sequence or structural similarity /// 0003700 // transcription factor activity // inferred from electronic annotation /// 0005515 // protein binding // inferred from physical interaction /// 0043565 // sequence-specifi…	chr2:1129618-1131625 (+) // 100.0 //
263775_at	-2.11226	-1.07879	2.11226	down	0.486456	-0.592332	CPC	819249	0006350 // transcription // inferred from electronic annotation /// 0006355 // regulation of transcription, DNA-dependent // inferred from sequence or structural similarity /// 0006355 // regulation of transcription, DNA-dependent // inferred from electronic annotation /// 0007275 // multicellular organismal development // inferred from electronic annotation /// 0009751 // response to salicylic a…	0005634 // nucleus // inferred from direct assay /// 0005634 // nucleus // inferred from electronic annotation	0003677 // DNA binding // inferred from sequence or structural similarity /// 0003677 // DNA binding // inferred from electronic annotation /// 0003700 // transcription factor activity // inferred from sequence or structural similarity /// 0005515 // protein binding // inferred from physical interaction	chr2:19056387-19057258 (-) // 100.0 //
264442_at	-2.10965	-1.07701	2.10965	down	0.570546	-0.50646		839639	0006629 // lipid metabolic process // inferred from sequence or structural similarity /// 0006629 // lipid metabolic process // inferred from electronic annotation	0005773 // vacuole // inferred from direct assay /// 0005886 // plasma membrane // inferred from direct assay	0004607 // phosphatidylcholine-sterol O-acyltransferase activity // inferred from sequence or structural similarity /// 0004607 // phosphatidylcholine-sterol O-acyltransferase activity // inferred from electronic annotation /// 0008415 // acyltransferase activity // inferred from electronic annotation /// 0016740 // transferase activity // inferred from electronic annotation	chr1:9544593-9546155 (+) // 100.0 //
248186_at	-2.10705	-1.07522	2.10705	down	0.466036	-0.609187		835469		0005739 // mitochondrion // inferred from direct assay /// 0005886 // plasma membrane // inferred from direct assay		chr5:21890220-21890421 (-) // 100.0 //
264240_at	-2.10527	-1.074	2.10527	down	0.524961	-0.54904		841921	0006468 // protein amino acid phosphorylation // inferred from electronic annotation		0004672 // protein kinase activity // inferred from electronic annotation /// 0004674 // protein serine/threonine kinase activity // inferred from electronic annotation /// 0004713 // protein tyrosine kinase activity // inferred from electronic annotation /// 0005524 // ATP binding // inferred from electronic annotation /// 0016301 // kinase activity // inferred from sequence or structural simila…	chr1:20451282-20454428 (+) // 100.0 //
249614_at	-2.10501	-1.07382	2.10501	down	0.46774	-0.606084		833704	0010025 // wax biosynthetic process // inferred from mutant phenotype	0005783 // endoplasmic reticulum // inferred from direct assay	0004144 // diacylglycerol O-acyltransferase activity // inferred from direct assay /// 0047196 // long-chain-alcohol O-fatty-acyltransferase activity // inferred from direct assay	chr5:14784743-14787288 (+) // 100.0 //
247450_at	-2.10455	-1.07351	2.10455	down	0.528041	-0.545474		836356		0012505 // endomembrane system // inferred from electronic annotation	0004857 // enzyme inhibitor activity // inferred from electronic annotation /// 0030599 // pectinesterase activity // inferred from electronic annotation /// 0046910 // pectinesterase inhibitor activity // inferred from sequence or structural similarity	chr5:25054729-25055338 (+) // 100.0 //
259441_at	-2.10035	-1.07063	2.10035	down	0.445999	-0.624633		839576	0006508 // proteolysis // inferred from sequence or structural similarity /// 0006508 // proteolysis // inferred from electronic annotation /// 0050790 // regulation of catalytic activity // inferred from electronic annotation	0012505 // endomembrane system // inferred from electronic annotation	0004197 // cysteine-type endopeptidase activity // inferred from electronic annotation /// 0008234 // cysteine-type peptidase activity // inferred from sequence or structural similarity /// 0008234 // cysteine-type peptidase activity // inferred from electronic annotation	chr1:453287-455376 (+) // 100.0 //
254034_at	-2.09629	-1.06784	2.09629	down	0.553623	-0.514216	PGP2	828702	0006810 // transport // inferred from electronic annotation	0016020 // membrane // inferred from direct assay /// 0016020 // membrane // inferred from electronic annotation /// 0016021 // integral to membrane // inferred from electronic annotation	0000166 // nucleotide binding // inferred from electronic annotation /// 0005524 // ATP binding // inferred from electronic annotation /// 0016887 // ATPase activity // inferred from electronic annotation /// 0017111 // nucleoside-triphosphatase activity // inferred from electronic annotation /// 0042626 // ATPase activity, coupled to transmembrane movement of substances // inferred from sequence…	chr4:13177566-13183434 (+) // 100.0 //
255962_at	-2.09465	-1.06671	2.09465	down	0.534933	-0.531775		838839			0000166 // nucleotide binding // inferred from electronic annotation /// 0003676 // nucleic acid binding // inferred from electronic annotation /// 0003723 // RNA binding // inferred from sequence or structural similarity	chr1:7888299-7889230 (+) // 100.0 //
251996_at	-2.08503	-1.06007	2.08503	down	0.499574	-0.560498	BGAL2	824450	0005975 // carbohydrate metabolic process // inferred from electronic annotation /// 0008152 // metabolic process // inferred from electronic annotation	0005576 // extracellular region // inferred from electronic annotation /// 0048046 // apoplast // inferred from electronic annotation	0003824 // catalytic activity // inferred from electronic annotation /// 0004553 // hydrolase activity, hydrolyzing O-glycosyl compounds // inferred from electronic annotation /// 0004565 // beta-galactosidase activity // inferred from sequence or structural similarity /// 0004565 // beta-galactosidase activity // inferred from electronic annotation /// 0016787 // hydrolase activity // inferred f…	chr3:19592221-19597075 (+) // 99.95 //
254639_at	-2.07992	-1.05653	2.07992	down	0.49041	-0.566118		827609	0010087 // phloem or xylem histogenesis // inferred from mutant phenotype /// 0010305 // leaf vascular tissue pattern formation // inferred from mutant phenotype /// 0010588 // cotyledon vascular tissue pattern formation // inferred from mutant phenotype /// 0048366 // leaf development // inferred from mutant phenotype	0009507 // chloroplast // inferred from electronic annotation /// 0009536 // plastid // inferred from electronic annotation		chr4:10304860-10307476 (+) // 100.0 //
259036_at	-2.07932	-1.05611	2.07932	down	0.500363	-0.555748	LAC7	820078	0046274 // lignin catabolic process // inferred from electronic annotation /// 0055114 // oxidation reduction // inferred from electronic annotation	0005576 // extracellular region // inferred from electronic annotation /// 0012505 // endomembrane system // inferred from electronic annotation /// 0048046 // apoplast // inferred from electronic annotation	0005507 // copper ion binding // inferred from electronic annotation /// 0008471 // laccase activity // inferred from sequence or structural similarity /// 0008471 // laccase activity // inferred from electronic annotation /// 0016491 // oxidoreductase activity // inferred from electronic annotation /// 0046872 // metal ion binding // inferred from electronic annotation	chr3:2827439-2830483 (-) // 100.0 //
265990_at	-2.07316	-1.05183	2.07316	down	0.528934	-0.522897		816963	0006508 // proteolysis // inferred from electronic annotation	0005764 // lysosome // inferred from sequence or structural similarity /// 0012505 // endomembrane system // inferred from electronic annotation	0004185 // serine-type carboxypeptidase activity // inferred from sequence or structural similarity /// 0008236 // serine-type peptidase activity // inferred from electronic annotation	chr2:10341701-10344007 (+) // 100.0 //
245117_at	-2.07253	-1.05139	2.07253	down	0.556689	-0.494704	ACA4	818754	0006754 // ATP biosynthetic process // inferred from electronic annotation /// 0006810 // transport // inferred from electronic annotation /// 0006811 // ion transport // inferred from electronic annotation /// 0006812 // cation transport // inferred from electronic annotation /// 0006816 // calcium ion transport // inferred from electronic annotation /// 0006970 // response to osmotic stress // …	0000325 // plant-type vacuole // inferred from direct assay /// 0005773 // vacuole // traceable author statement /// 0005773 // vacuole // inferred from direct assay /// 0005773 // vacuole // inferred from electronic annotation /// 0005774 // vacuolar membrane // inferred from direct assay /// 0005774 // vacuolar membrane // inferred from electronic annotation /// 0005886 // plasma membrane // in…	0000166 // nucleotide binding // inferred from electronic annotation /// 0000287 // magnesium ion binding // inferred from electronic annotation /// 0003824 // catalytic activity // inferred from electronic annotation /// 0005388 // calcium-transporting ATPase activity // inferred from sequence or structural similarity /// 0005388 // calcium-transporting ATPase activity // inferred from electroni…	chr2:17339333-17344257 (-) // 100.0 //
256225_at	-2.07106	-1.05037	2.07106	down	0.517351	-0.533018		842075				chr1:21047078-21048134 (+) // 100.0 //
262682_at	-2.06867	-1.04871	2.06867	down	0.547628	-0.501079		843923	0006629 // lipid metabolic process // inferred from electronic annotation /// 0016042 // lipid catabolic process // inferred from electronic annotation /// 0019953 // sexual reproduction // inferred from sequence or structural similarity	0005576 // extracellular region // inferred from mutant phenotype /// 0005576 // extracellular region // inferred from electronic annotation	0004091 // carboxylesterase activity // inferred from sequence or structural similarity /// 0008415 // acyltransferase activity // traceable author statement /// 0016298 // lipase activity // inferred from sequence or structural similarity /// 0016298 // lipase activity // inferred from electronic annotation /// 0016787 // hydrolase activity // inferred from electronic annotation /// 0016788 // h…	chr1:28502839-28504604 (+) // 100.0 //
247969_at	-2.06762	-1.04797	2.06762	down	0.556299	-0.491671		835771				chr5:22959216-22960604 (+) // 100.0 //
249355_at	-2.06725	-1.04771	2.06725	down	0.594238	-0.453475		834048				chr5:16245211-16245746 (+) // 100.0 //
250366_at	-2.06699	-1.04753	2.06699	down	0.531925	-0.515609		831013		0005618 // cell wall // inferred from direct assay /// 0009505 // plant-type cell wall // inferred from direct assay		chr5:3644655-3646992 (+) // 100.0 //
262226_at	-2.05726	-1.04072	2.05726	down	0.416202	-0.624522		6241094 /// 841826				chr1:20136030-20136510 (+) // 100.0 // /// chr1:20123465-20123945 (+) // 100.0 //
251235_at	-2.05504	-1.03916	2.05504	down	0.506814	-0.532351		825461		0005886 // plasma membrane // inferred from direct assay	0003824 // catalytic activity // inferred from sequence or structural similarity	chr3:23250551-23251444 (-) // 100.0 //
261351_at	-2.05226	-1.03722	2.05226	down	0.508038	-0.529177		844318	0008152 // metabolic process // inferred from electronic annotation	0009507 // chloroplast // inferred from direct assay	0003824 // catalytic activity // inferred from electronic annotation /// 0016787 // hydrolase activity // inferred from sequence or structural similarity	chr1:30021879-30023079 (-) // 100.0 //
261698_at	-2.04988	-1.03554	2.04988	down	0.458276	-0.577263		840157				chr1:11797921-11798323 (+) // 100.0 //
264312_at	-2.04757	-1.03391	2.04757	down	0.614008	-0.419903		843381	0006468 // protein amino acid phosphorylation // inferred from electronic annotation		0000166 // nucleotide binding // inferred from electronic annotation /// 0004672 // protein kinase activity // inferred from electronic annotation /// 0004674 // protein serine/threonine kinase activity // inferred from electronic annotation /// 0005524 // ATP binding // inferred from electronic annotation /// 0016301 // kinase activity // inferred from sequence or structural similarity /// 00163…	chr1:26556238-26558100 (+) // 100.0 //
251524_at	-2.04216	-1.03009	2.04216	down	0.52859	-0.501505		825068	0008152 // metabolic process // inferred from sequence or structural similarity /// 0008152 // metabolic process // inferred from electronic annotation /// 0009098 // leucine biosynthetic process // inferred from electronic annotation	0009316 // 3-isopropylmalate dehydratase complex // inferred from electronic annotation /// 0009507 // chloroplast // inferred from electronic annotation	0003861 // 3-isopropylmalate dehydratase activity // inferred from electronic annotation /// 0016836 // hydro-lyase activity // inferred from sequence or structural similarity	chr3:21808500-21809262 (-) // 100.0 //
262288_at	-2.0386	-1.02758	2.0386	down	0.592027	-0.435552		843413	0009773 // photosynthetic electron transport in photosystem I // traceable author statement /// 0055114 // oxidation reduction // inferred from electronic annotation	0010598 // NAD(P)H dehydrogenase complex (plastoquinone) // inferred from sequence or structural similarity /// 0010598 // NAD(P)H dehydrogenase complex (plastoquinone) // non-traceable author statement /// 0042651 // thylakoid membrane // inferred from direct assay	0016655 // oxidoreductase activity, acting on NADH or NADPH, quinone or similar compound as acceptor // inferred from electronic annotation	chr1:26690928-26691863 (+) // 100.0 //
255088_at	-2.03703	-1.02647	2.03703	down	0.441819	-0.58465		826517	0006457 // protein folding // inferred from sequence or structural similarity	0009507 // chloroplast // inferred from direct assay	0031072 // heat shock protein binding // inferred from electronic annotation	chr4:5931313-5932149 (-) // 100.0 //
267523_at	-2.03418	-1.02445	2.03418	down	0.530064	-0.494384		817610	0007155 // cell adhesion // inferred from electronic annotation		0005515 // protein binding // inferred from sequence or structural similarity /// 0005515 // protein binding // inferred from electronic annotation	chr2:13047941-13048552 (+) // 100.0 //
245456_at	-2.03084	-1.02207	2.03084	down	0.508484	-0.513591	RPP5	827403	0006915 // apoptosis // inferred from electronic annotation /// 0006952 // defense response // inferred from sequence or structural similarity /// 0006952 // defense response // traceable author statement /// 0007165 // signal transduction // inferred from electronic annotation /// 0009817 // defense response to fungus, incompatible interaction // inferred from mutant phenotype /// 0045087 // inn…	0031224 // intrinsic to membrane // inferred from electronic annotation	0000166 // nucleotide binding // traceable author statement /// 0000166 // nucleotide binding // inferred from electronic annotation /// 0004888 // transmembrane receptor activity // inferred from electronic annotation /// 0005515 // protein binding // inferred from electronic annotation /// 0005524 // ATP binding // inferred from electronic annotation /// 0017111 // nucleoside-triphosphatase act…	chr4:9482833-9551019 (-) // 92.67 // /// chr4:9539028-9544359 (-) // 100.0 //
255008_at	-2.03025	-1.02166	2.03025	down	0.56152	-0.460138		826597	0006665 // sphingolipid metabolic process // inferred from electronic annotation /// 0006680 // glucosylceramide catabolic process // inferred from electronic annotation	0005773 // vacuole // inferred from direct assay /// 0016020 // membrane // inferred from electronic annotation /// 0016021 // integral to membrane // inferred from electronic annotation	0003824 // catalytic activity // inferred from electronic annotation /// 0004348 // glucosylceramidase activity // inferred from electronic annotation	chr4:6291132-6295254 (+) // 100.0 //
247443_at	-2.02944	-1.02108	2.02944	down	0.461754	-0.559329		836393		0009706 // chloroplast inner membrane // inferred from direct assay /// 0009941 // chloroplast envelope // inferred from direct assay /// 0016021 // integral to membrane // inferred from sequence or structural similarity		chr5:25209194-25212071 (+) // 100.0 //
266175_at	-2.02842	-1.02036	2.02842	down	0.459691	-0.560669	ANAC034	814775	0007275 // multicellular organismal development // inferred from sequence or structural similarity /// 0045449 // regulation of transcription // inferred from electronic annotation		0003677 // DNA binding // inferred from electronic annotation /// 0003700 // transcription factor activity // inferred from sequence or structural similarity	chr2:648042-650648 (+) // 100.0 //
249742_at	-2.02757	-1.01975	2.02757	down	0.525974	-0.493775		832520	0006412 // translation // inferred from sequence or structural similarity /// 0044238 // primary metabolic process // inferred from electronic annotation	0005840 // ribosome // inferred from sequence or structural similarity /// 0009507 // chloroplast // inferred from direct assay	0003735 // structural constituent of ribosome // inferred from sequence or structural similarity /// 0005488 // binding // inferred from electronic annotation	chr5:8365692-8367181 (+) // 100.0 //
258468_at	-2.0263	-1.01885	2.0263	down	0.479104	-0.539748		819780				chr3:1831310-1831852 (-) // 100.0 //
261118_at	-2.02539	-1.0182	2.02539	down	0.511407	-0.506794		843882	0006508 // proteolysis // inferred from electronic annotation	0009507 // chloroplast // inferred from direct assay	0004176 // ATP-dependent peptidase activity // inferred from sequence or structural similarity /// 0004176 // ATP-dependent peptidase activity // inferred from electronic annotation /// 0008233 // peptidase activity // inferred from electronic annotation	chr1:28331646-28332483 (+) // 100.0 //
254964_at	-2.02011	-1.01443	2.02011	down	0.418336	-0.596094		826709		0005634 // nucleus // inferred from electronic annotation /// 0009507 // chloroplast // inferred from electronic annotation	0003677 // DNA binding // inferred from electronic annotation /// 0003700 // transcription factor activity // inferred from sequence or structural similarity	chr4:6760893-6763268 (-) // 100.0 //
256469_at	-2.01876	-1.01347	2.01876	down	0.532911	-0.48056	LOL1	840148	0006917 // induction of apoptosis // inferred from mutant phenotype	0012505 // endomembrane system // inferred from electronic annotation	0003677 // DNA binding // inferred from sequence or structural similarity	chr1:11768022-11769571 (+) // 100.0 //
253943_at	-2.01335	-1.0096	2.01335	down	0.444418	-0.565179		828811	0043687 // post-translational protein modification // inferred from electronic annotation /// 0051246 // regulation of protein metabolic process // inferred from electronic annotation	0009507 // chloroplast // inferred from electronic annotation	0019787 // small conjugating protein ligase activity // inferred from electronic annotation	chr4:13571956-13572928 (+) // 100.0 //
267407_at	-2.00744	-1.00536	2.00744	down	0.487234	-0.518123	MEE27	818053	0009555 // pollen development // inferred from mutant phenotype /// 0009793 // embryonic development ending in seed dormancy // inferred from mutant phenotype /// 0045449 // regulation of transcription // traceable author statement	0005634 // nucleus // inferred from electronic annotation	0003677 // DNA binding // inferred from electronic annotation /// 0003700 // transcription factor activity // inferred from sequence or structural similarity	chr2:14718958-14723713 (-) // 100.0 //
247348_at	-2.00568	-1.00409	2.00568	down	0.506133	-0.49796	BGAL10	836501	0005975 // carbohydrate metabolic process // inferred from electronic annotation /// 0008152 // metabolic process // inferred from electronic annotation	0005576 // extracellular region // inferred from electronic annotation /// 0005618 // cell wall // inferred from direct assay /// 0009505 // plant-type cell wall // inferred from direct assay /// 0048046 // apoplast // inferred from electronic annotation	0003824 // catalytic activity // inferred from electronic annotation /// 0004553 // hydrolase activity, hydrolyzing O-glycosyl compounds // inferred from electronic annotation /// 0004565 // beta-galactosidase activity // inferred from sequence or structural similarity /// 0004565 // beta-galactosidase activity // inferred from electronic annotation /// 0016787 // hydrolase activity // inferred f…	chr5:25554467-25558541 (+) // 100.0 //
266903_at	-2.00399	-1.00288	2.00399	down	0.538709	-0.464168	MEE21	818021	0009793 // embryonic development ending in seed dormancy // inferred from mutant phenotype			chr2:14569984-14571760 (-) // 100.0 //
245317_at	2.0007	1.0005	2.0007	up	-0.546167	0.454337		827238		0016020 // membrane // inferred from electronic annotation /// 0016021 // integral to membrane // inferred from electronic annotation		chr4:8909159-8910639 (+) // 100.0 //
266184_s_at	2.00075	1.00054	2.00075	up	-0.527396	0.473148	ATPT2	818479 /// 824635	0006810 // transport // inferred from electronic annotation /// 0006817 // phosphate transport // inferred from electronic annotation	0005634 // nucleus // inferred from direct assay /// 0005773 // vacuole // inferred from direct assay /// 0005886 // plasma membrane // inferred from direct assay /// 0005886 // plasma membrane // inferred from electronic annotation /// 0016020 // membrane // inferred from sequence or structural similarity /// 0016020 // membrane // inferred from electronic annotation /// 0016020 // membrane // i…	0005215 // transporter activity // inferred from electronic annotation /// 0005315 // inorganic phosphate transmembrane transporter activity // inferred from sequence or structural similarity /// 0005315 // inorganic phosphate transmembrane transporter activity // inferred from electronic annotation /// 0005351 // sugar:hydrogen symporter activity // inferred from sequence or structural similarit…	chr2:16265577-16267182 (+) // 100.0 //
254283_s_at	2.00114	1.00082	2.00114	up	-0.473975	0.526844	LDOX	828386 /// 828387	0007033 // vacuole organization // inferred from mutant phenotype /// 0009611 // response to wounding // inferred from expression pattern /// 0009718 // anthocyanin biosynthetic process // traceable author statement /// 0009753 // response to jasmonic acid stimulus // inferred from expression pattern /// 0009813 // flavonoid biosynthetic process // inferred from electronic annotation /// 0010023 …		0005506 // iron ion binding // inferred from electronic annotation /// 0016491 // oxidoreductase activity // inferred from electronic annotation /// 0016702 // oxidoreductase activity, acting on single donors with incorporation of molecular oxygen, incorporation of two atoms of oxygen // inferred from electronic annotation /// 0031418 // L-ascorbic acid binding // inferred from electronic annotat…	chr4:12001894-12002233 (-) // 100.0 // /// chr4:12004915-12005254 (-) // 96.17 //
253031_at	2.00184	1.00133	2.00184	up	-0.529254	0.472075	ATCSLD4	829975	0000271 // polysaccharide biosynthetic process // inferred from sequence or structural similarity /// 0007047 // cell wall organization // inferred from electronic annotation /// 0009832 // plant-type cell wall biogenesis // inferred from sequence or structural similarity /// 0009846 // pollen germination // inferred from mutant phenotype /// 0030244 // cellulose biosynthetic process // inferred …	0000139 // Golgi membrane // inferred from electronic annotation /// 0005794 // Golgi apparatus // inferred from direct assay /// 0005794 // Golgi apparatus // inferred from electronic annotation /// 0016020 // membrane // inferred from electronic annotation /// 0016021 // integral to membrane // inferred from electronic annotation	0016740 // transferase activity // inferred from electronic annotation /// 0016757 // transferase activity, transferring glycosyl groups // inferred from sequence or structural similarity /// 0016757 // transferase activity, transferring glycosyl groups // inferred from electronic annotation /// 0016759 // cellulose synthase activity // inferred from sequence or structural similarity /// 0016760 …	chr4:17910089-17913635 (-) // 100.0 //
256436_at	2.00495	1.00357	2.00495	up	-0.506054	0.497513		820285		0009507 // chloroplast // inferred from electronic annotation		chr3:3492991-3494605 (-) // 100.0 //
247351_at	2.00503	1.00362	2.00503	up	-0.52529	0.478332	ANAC102	836499	0001666 // response to hypoxia // inferred from mutant phenotype /// 0007275 // multicellular organismal development // inferred from sequence or structural similarity /// 0045449 // regulation of transcription // inferred from electronic annotation		0003677 // DNA binding // inferred from electronic annotation /// 0003700 // transcription factor activity // inferred from sequence or structural similarity	chr5:25544112-25545110 (-) // 100.0 //
263411_at	2.00509	1.00367	2.00509	up	-0.502162	0.501505		817420	0045449 // regulation of transcription // traceable author statement	0005622 // intracellular // inferred from electronic annotation	0003676 // nucleic acid binding // inferred from sequence or structural similarity /// 0003700 // transcription factor activity // inferred from sequence or structural similarity /// 0008270 // zinc ion binding // inferred from sequence or structural similarity /// 0008270 // zinc ion binding // inferred from electronic annotation	chr2:12330050-12330521 (+) // 100.0 //
251734_at	2.00528	1.0038	2.00528	up	-0.486157	0.517643		824793			0005515 // protein binding // inferred from physical interaction	chr3:20881198-20882833 (+) // 100.0 //
245250_at	2.00875	1.0063	2.00875	up	-0.562985	0.443312	ATERF6	827463	0006350 // transcription // inferred from electronic annotation /// 0006355 // regulation of transcription, DNA-dependent // inferred from sequence or structural similarity /// 0006355 // regulation of transcription, DNA-dependent // inferred from electronic annotation /// 0006952 // defense response // inferred from electronic annotation /// 0009873 // ethylene mediated signaling pathway // trac…	0005634 // nucleus // inferred from sequence or structural similarity /// 0005634 // nucleus // inferred from electronic annotation	0003677 // DNA binding // inferred from sequence or structural similarity /// 0003677 // DNA binding // inferred from electronic annotation /// 0003700 // transcription factor activity // inferred from sequence or structural similarity /// 0003700 // transcription factor activity // traceable author statement /// 0003700 // transcription factor activity // inferred from electronic annotation	chr4:9752984-9753833 (-) // 100.0 //
252320_at	2.01293	1.0093	2.01293	up	-0.536552	0.472748		824018	0005975 // carbohydrate metabolic process // inferred from electronic annotation /// 0006073 // cellular glucan metabolic process // inferred from electronic annotation /// 0007047 // cell wall organization // inferred from electronic annotation /// 0008152 // metabolic process // inferred from electronic annotation	0005576 // extracellular region // inferred from electronic annotation /// 0005618 // cell wall // inferred from electronic annotation /// 0012505 // endomembrane system // inferred from electronic annotation /// 0048046 // apoplast // inferred from electronic annotation	0004553 // hydrolase activity, hydrolyzing O-glycosyl compounds // inferred from electronic annotation /// 0016740 // transferase activity // inferred from electronic annotation /// 0016762 // xyloglucan:xyloglucosyl transferase activity // inferred from electronic annotation /// 0016787 // hydrolase activity // inferred from electronic annotation /// 0016798 // hydrolase activity, acting on glyc…	chr3:18018222-18019326 (+) // 100.0 //
249809_at	2.01331	1.00957	2.01331	up	-0.599937	0.409633		832456	0006281 // DNA repair // inferred from electronic annotation /// 0007018 // microtubule-based movement // inferred from electronic annotation	0005874 // microtubule // inferred from electronic annotation /// 0005875 // microtubule associated complex // inferred from electronic annotation	0000166 // nucleotide binding // inferred from electronic annotation /// 0003677 // DNA binding // inferred from electronic annotation /// 0003774 // motor activity // inferred from electronic annotation /// 0003777 // microtubule motor activity // inferred from sequence or structural similarity /// 0003777 // microtubule motor activity // inferred from electronic annotation /// 0005524 // ATP bi…	chr5:8068442-8072610 (+) // 100.0 //
265422_at	2.01495	1.01074	2.01495	up	-0.497929	0.512816	NDB4	816609		0005739 // mitochondrion // inferred from direct assay /// 0009536 // plastid // inferred from direct assay /// 0031314 // extrinsic to mitochondrial inner membrane // inferred from direct assay	0003954 // NADH dehydrogenase activity // inferred from sequence or structural similarity /// 0016491 // oxidoreductase activity // inferred from electronic annotation /// 0050660 // FAD binding // inferred from electronic annotation	chr2:8960332-8962780 (-) // 100.0 //
246858_at	2.01834	1.01317	2.01834	up	-0.452789	0.560381		832662	0006468 // protein amino acid phosphorylation // inferred from electronic annotation	0005886 // plasma membrane // inferred from direct assay /// 0016020 // membrane // inferred from direct assay	0000166 // nucleotide binding // inferred from electronic annotation /// 0004672 // protein kinase activity // inferred from electronic annotation /// 0004674 // protein serine/threonine kinase activity // inferred from electronic annotation /// 0004872 // receptor activity // inferred from electronic annotation /// 0005515 // protein binding // inferred from electronic annotation /// 0005524 // …	chr5:9050882-9053981 (+) // 100.0 //
265670_s_at	2.02132	1.0153	2.02132	up	-0.533289	0.482012		817778 /// 817780				chr2:13685153-13685631 (+) // 100.0 // /// chr2:13681664-13682169 (+) // 93.52 //
265913_at	2.02356	1.01689	2.02356	up	-0.58411	0.432783		817103		0009507 // chloroplast // inferred from electronic annotation		chr2:10913639-10914177 (+) // 100.0 //
251248_at	2.0236	1.01693	2.0236	up	-0.52872	0.488207	PGP21	825388	0006810 // transport // inferred from electronic annotation	0005886 // plasma membrane // inferred from direct assay /// 0016020 // membrane // inferred from electronic annotation /// 0016021 // integral to membrane // inferred from electronic annotation	0000166 // nucleotide binding // inferred from electronic annotation /// 0005524 // ATP binding // inferred from electronic annotation /// 0016887 // ATPase activity // inferred from electronic annotation /// 0017111 // nucleoside-triphosphatase activity // inferred from electronic annotation /// 0042626 // ATPase activity, coupled to transmembrane movement of substances // inferred from sequence…	chr3:23019729-23024554 (-) // 100.0 //
250165_at	2.02861	1.02049	2.02861	up	-0.521254	0.499237		831381		0016020 // membrane // inferred from electronic annotation /// 0016021 // integral to membrane // inferred from electronic annotation		chr5:4967096-4967849 (+) // 100.0 //
255912_at	2.03063	1.02193	2.03063	up	-0.419714	0.602214		843014	0019745 // pentacyclic triterpenoid biosynthetic process // inferred from sequence or structural similarity		0003824 // catalytic activity // inferred from electronic annotation /// 0016853 // isomerase activity // inferred from electronic annotation /// 0016866 // intramolecular transferase activity // inferred from electronic annotation /// 0042299 // lupeol synthase activity // inferred from sequence or structural similarity	chr1:24988817-24993327 (-) // 100.0 //
256633_at	2.03112	1.02228	2.03112	up	-0.50453	0.517747	GATL10	822462	0016051 // carbohydrate biosynthetic process // inferred from sequence or structural similarity	0012505 // endomembrane system // inferred from electronic annotation	0016740 // transferase activity // inferred from electronic annotation /// 0016757 // transferase activity, transferring glycosyl groups // inferred from electronic annotation /// 0016758 // transferase activity, transferring hexosyl groups // inferred from sequence or structural similarity /// 0047262 // polygalacturonate 4-alpha-galacturonosyltransferase activity // inferred from sequence or st…	chr3:10590632-10591727 (-) // 100.0 //
261037_at	2.03533	1.02527	2.03533	up	-0.470651	0.554614	LOX3	838314	0006633 // fatty acid biosynthetic process // inferred from electronic annotation /// 0006952 // defense response // traceable author statement /// 0008610 // lipid biosynthetic process // inferred from electronic annotation /// 0009611 // response to wounding // traceable author statement /// 0009620 // response to fungus // inferred from expression pattern /// 0009695 // jasmonic acid biosynthe…	0009507 // chloroplast // inferred from electronic annotation	0005506 // iron ion binding // inferred from electronic annotation /// 0009055 // electron carrier activity // inferred from electronic annotation /// 0016165 // lipoxygenase activity // inferred from electronic annotation /// 0016491 // oxidoreductase activity // inferred from electronic annotation /// 0016702 // oxidoreductase activity, acting on single donors with incorporation of molecular ox…	chr1:5977504-5981377 (+) // 100.0 //
259619_at	2.04063	1.02901	2.04063	up	-0.509533	0.519479		840896		0012505 // endomembrane system // inferred from electronic annotation	0003779 // actin binding // inferred from sequence or structural similarity	chr1:16134267-16137896 (+) // 100.0 //
264892_at	2.04093	1.02923	2.04093	up	-0.445748	0.583479		838924	0009733 // response to auxin stimulus // inferred from sequence or structural similarity			chr1:8209220-8211314 (+) // 100.0 //
266677_at	2.04121	1.02942	2.04121	up	-0.416646	0.612779		817532				chr2:12735438-12736605 (-) // 100.0 //
257540_at	2.04186	1.02988	2.04186	up	-0.531489	0.498396		821706				chr3:7582062-7582629 (+) // 100.0 //
252053_at	2.04345	1.03101	2.04345	up	-0.487849	0.543161	SYP122	824405	0006612 // protein targeting to membrane // inferred from direct assay /// 0006810 // transport // inferred from electronic annotation /// 0006886 // intracellular protein transport // inferred from sequence or structural similarity /// 0006886 // intracellular protein transport // traceable author statement /// 0006886 // intracellular protein transport // inferred from electronic annotation ///…	0005886 // plasma membrane // inferred from direct assay /// 0016020 // membrane // inferred from electronic annotation /// 0016021 // integral to membrane // inferred from electronic annotation	0005484 // SNAP receptor activity // traceable author statement /// 0005484 // SNAP receptor activity // inferred from electronic annotation /// 0005515 // protein binding // inferred from electronic annotation	chr3:19436812-19438010 (-) // 100.0 //
247308_at	2.04614	1.03291	2.04614	up	-0.512254	0.520654		836514	0006468 // protein amino acid phosphorylation // inferred from sequence or structural similarity /// 0006468 // protein amino acid phosphorylation // inferred from electronic annotation /// 0007169 // transmembrane receptor protein tyrosine kinase signaling pathway // inferred from sequence or structural similarity	0005886 // plasma membrane // inferred from direct assay	0004672 // protein kinase activity // inferred from electronic annotation /// 0004674 // protein serine/threonine kinase activity // inferred from sequence or structural similarity /// 0004674 // protein serine/threonine kinase activity // inferred from electronic annotation /// 0004872 // receptor activity // inferred from electronic annotation /// 0005515 // protein binding // inferred from ele…	chr5:25600231-25603618 (+) // 100.0 //
249860_at	2.0472	1.03365	2.0472	up	-0.570466	0.463186		832349	0006508 // proteolysis // inferred from electronic annotation	0012505 // endomembrane system // inferred from electronic annotation	0004180 // carboxypeptidase activity // inferred from electronic annotation /// 0008233 // peptidase activity // inferred from sequence or structural similarity /// 0008236 // serine-type peptidase activity // inferred from electronic annotation	chr5:7639513-7642948 (-) // 100.0 //
247799_at	2.0475	1.03386	2.0475	up	-0.488761	0.5451		836001	0006508 // proteolysis // inferred from sequence or structural similarity /// 0006508 // proteolysis // inferred from electronic annotation /// 0043086 // negative regulation of catalytic activity // inferred from electronic annotation	0012505 // endomembrane system // inferred from electronic annotation	0004252 // serine-type endopeptidase activity // inferred from electronic annotation /// 0008233 // peptidase activity // inferred from electronic annotation /// 0042802 // identical protein binding // inferred from electronic annotation	chr5:23776268-23779173 (+) // 100.0 //
249444_at	2.04958	1.03533	2.04958	up	-0.524704	0.510622		833933			0004872 // receptor activity // inferred from electronic annotation /// 0005529 // sugar binding // inferred from sequence or structural similarity /// 0005529 // sugar binding // inferred from electronic annotation /// 0016301 // kinase activity // inferred from electronic annotation	chr5:15774944-15775337 (+) // 100.0 //
260841_at	2.0502	1.03577	2.0502	up	-0.516885	0.518881		839794		0009507 // chloroplast // inferred from direct assay		chr1:10202658-10203240 (-) // 100.0 //
264652_at	2.054	1.03844	2.054	up	-0.614352	0.424085		837413	0006810 // transport // inferred from electronic annotation /// 0008643 // carbohydrate transport // inferred from electronic annotation /// 0055085 // transmembrane transport // inferred from electronic annotation	0016020 // membrane // inferred from sequence or structural similarity /// 0016020 // membrane // inferred from electronic annotation /// 0016021 // integral to membrane // inferred from electronic annotation	0005215 // transporter activity // inferred from electronic annotation /// 0005351 // sugar:hydrogen symporter activity // inferred from sequence or structural similarity /// 0005351 // sugar:hydrogen symporter activity // inferred from electronic annotation /// 0015144 // carbohydrate transmembrane transporter activity // inferred from sequence or structural similarity /// 0022891 // substrate-s…	chr1:2867448-2870363 (+) // 100.0 //
261651_at	2.0597	1.04243	2.0597	up	-0.471618	0.570814		839669	0009651 // response to salt stress // inferred from mutant phenotype	0005634 // nucleus // inferred from direct assay /// 0005737 // cytoplasm // inferred from direct assay	0005488 // binding // inferred from electronic annotation	chr1:9668881-9671309 (+) // 100.0 //
264505_at	2.05987	1.04256	2.05987	up	-0.582225	0.460332		837460		0012505 // endomembrane system // inferred from electronic annotation /// 0016020 // membrane // inferred from sequence or structural similarity /// 0016020 // membrane // inferred from electronic annotation		chr1:3026352-3029324 (-) // 100.0 //
263073_at	2.06223	1.04421	2.06223	up	-0.529085	0.515122		816256	0009926 // auxin polar transport // inferred from sequence or structural similarity	0012505 // endomembrane system // inferred from electronic annotation /// 0016021 // integral to membrane // inferred from electronic annotation	0009672 // auxin:hydrogen symporter activity // inferred from sequence or structural similarity	chr2:7614144-7616072 (+) // 100.0 //
260391_at	2.0651	1.04621	2.0651	up	-0.501116	0.545094	SS2	843740	0009058 // biosynthetic process // inferred from electronic annotation /// 0009611 // response to wounding // inferred from expression pattern /// 0009753 // response to jasmonic acid stimulus // inferred from expression pattern /// 0009820 // alkaloid metabolic process // inferred from electronic annotation	0005773 // vacuole // inferred from direct assay /// 0005773 // vacuole // inferred from electronic annotation /// 0005886 // plasma membrane // inferred from direct assay	0016829 // lyase activity // inferred from electronic annotation /// 0016844 // strictosidine synthase activity // inferred from electronic annotation	chr1:27838949-27840938 (-) // 100.0 //
260243_at	2.06664	1.04729	2.06664	up	-0.508769	0.538521		842676				chr1:23639784-23641011 (-) // 100.0 //
261648_at	2.06909	1.049	2.06909	up	-0.513143	0.535856	STZ	839666	0006979 // response to oxidative stress // inferred from mutant phenotype /// 0009409 // response to cold // inferred from expression pattern /// 0009414 // response to water deprivation // inferred from expression pattern /// 0009414 // response to water deprivation // inferred from mutant phenotype /// 0009611 // response to wounding // inferred from expression pattern /// 0009644 // response t…	0005622 // intracellular // inferred from electronic annotation /// 0005634 // nucleus // inferred from direct assay	0003676 // nucleic acid binding // inferred from sequence or structural similarity /// 0003700 // transcription factor activity // inferred from sequence or structural similarity /// 0008270 // zinc ion binding // inferred from sequence or structural similarity /// 0008270 // zinc ion binding // inferred from electronic annotation /// 0016564 // transcription repressor activity // inferred from d…	chr1:9648288-9648972 (-) // 100.0 //
253268_s_at	2.06945	1.04925	2.06945	up	-0.568642	0.480603	UGT73B2	829559 /// 829560	0008152 // metabolic process // inferred from electronic annotation /// 0051555 // flavonol biosynthetic process // inferred from direct assay /// 0051707 // response to other organism // inferred from expression pattern /// 0051707 // response to other organism // inferred from mutant phenotype	0012505 // endomembrane system // inferred from electronic annotation	0008194 // UDP-glycosyltransferase activity // inferred from sequence or structural similarity /// 0010294 // abscisic acid glucosyltransferase activity // inferred from direct assay /// 0016740 // transferase activity // inferred from electronic annotation /// 0016757 // transferase activity, transferring glycosyl groups // inferred from electronic annotation /// 0016758 // transferase activity,…	chr4:16345479-16347020 (-) // 100.0 //
253463_at	2.07042	1.04992	2.07042	up	-0.548317	0.501606		829342	0006486 // protein amino acid glycosylation // inferred from electronic annotation	0012505 // endomembrane system // inferred from electronic annotation /// 0016020 // membrane // inferred from electronic annotation	0008378 // galactosyltransferase activity // inferred from electronic annotation	chr4:15513347-15513964 (-) // 100.0 //
264785_at	2.07456	1.05281	2.07456	up	-0.554803	0.498005						chr2:7785576-7789611 (+) // 100.0 //
253796_at	2.07498	1.0531	2.07498	up	-0.548449	0.504651		828963		0012505 // endomembrane system // inferred from electronic annotation		chr4:14066131-14066308 (+) // 100.0 //
258792_at	2.07517	1.05323	2.07517	up	-0.576723	0.476507		819622		0031225 // anchored to membrane // traceable author statement		chr3:1261067-1261547 (-) // 100.0 //
256756_at	2.07669	1.05428	2.07669	up	-0.495498	0.558787		822148	0006754 // ATP biosynthetic process // inferred from electronic annotation /// 0008152 // metabolic process // inferred from electronic annotation /// 0015914 // phospholipid transport // inferred from electronic annotation	0005886 // plasma membrane // inferred from direct assay /// 0005886 // plasma membrane // inferred from electronic annotation /// 0016020 // membrane // inferred from electronic annotation /// 0016021 // integral to membrane // inferred from electronic annotation	0000166 // nucleotide binding // inferred from electronic annotation /// 0000287 // magnesium ion binding // inferred from electronic annotation /// 0003824 // catalytic activity // inferred from electronic annotation /// 0004012 // phospholipid-translocating ATPase activity // inferred from electronic annotation /// 0005524 // ATP binding // inferred from electronic annotation /// 0015662 // ATP…	chr3:9310178-9314590 (-) // 100.0 //
246675_at	2.07994	1.05654	2.07994	up	-0.510751	0.545789						chr5:11550690-11551205 (-) // 100.0 //
250594_at	2.08041	1.05687	2.08041	up	-0.611622	0.445249		830669	0016043 // cellular component organization // inferred from electronic annotation /// 0030036 // actin cytoskeleton organization // inferred from electronic annotation	0009507 // chloroplast // inferred from electronic annotation	0003779 // actin binding // inferred from sequence or structural similarity /// 0003779 // actin binding // inferred from electronic annotation	chr5:2468239-2473658 (+) // 100.0 //
266368_at	2.08212	1.05805	2.08212	up	-0.491893	0.566158		818736	0008152 // metabolic process // inferred from electronic annotation /// 0046686 // response to cadmium ion // inferred from expression pattern	0005739 // mitochondrion // inferred from direct assay	0008168 // methyltransferase activity // inferred from electronic annotation	chr2:17259058-17259964 (+) // 100.0 //
246584_at	2.08679	1.06129	2.08679	up	-0.523911	0.537377		831325				chr5:4756284-4757025 (+) // 100.0 //
248934_at	2.08861	1.06254	2.08861	up	-0.506423	0.556121		834649	0006468 // protein amino acid phosphorylation // inferred from electronic annotation	0012505 // endomembrane system // inferred from electronic annotation	0004672 // protein kinase activity // inferred from electronic annotation /// 0004674 // protein serine/threonine kinase activity // inferred from electronic annotation /// 0004713 // protein tyrosine kinase activity // inferred from electronic annotation /// 0005524 // ATP binding // inferred from electronic annotation /// 0016301 // kinase activity // inferred from sequence or structural simila…	chr5:18706949-18707948 (-) // 100.0 //
262047_at	2.09952	1.07006	2.09952	up	-0.533196	0.536861		844356	0005975 // carbohydrate metabolic process // inferred from sequence or structural similarity	0012505 // endomembrane system // inferred from electronic annotation	0004462 // lactoylglutathione lyase activity // inferred from sequence or structural similarity	chr1:30155992-30156822 (+) // 100.0 //
267493_at	2.10238	1.07202	2.10238	up	-0.462918	0.609104	ATOFP2	817591				chr2:12963668-12964631 (+) // 100.0 //
255502_at	2.10257	1.07216	2.10257	up	-0.53403	0.538127		828032	0006468 // protein amino acid phosphorylation // inferred from electronic annotation	0012505 // endomembrane system // inferred from electronic annotation	0000166 // nucleotide binding // inferred from electronic annotation /// 0004672 // protein kinase activity // inferred from electronic annotation /// 0004674 // protein serine/threonine kinase activity // inferred from electronic annotation /// 0005488 // binding // inferred from electronic annotation /// 0005515 // protein binding // inferred from physical interaction /// 0005524 // ATP binding…	chr4:1060085-1062110 (-) // 100.0 //
251336_at	2.1101	1.07731	2.1101	up	-0.470969	0.606343	BAP1	825291	0009266 // response to temperature stimulus // inferred from expression pattern /// 0009408 // response to heat // inferred from expression pattern /// 0009409 // response to cold // inferred from expression pattern /// 0009611 // response to wounding // inferred from expression pattern /// 0009751 // response to salicylic acid stimulus // inferred from expression pattern /// 0019725 // cellular …	0016020 // membrane // inferred from direct assay	0005515 // protein binding // inferred from physical interaction /// 0005543 // phospholipid binding // inferred from direct assay	chr3:22661811-22662390 (-) // 100.0 //
259650_at	2.11491	1.0806	2.11491	up	-0.462896	0.617702		841974	0055114 // oxidation reduction // inferred from electronic annotation		0005506 // iron ion binding // inferred from electronic annotation /// 0016491 // oxidoreductase activity // inferred from electronic annotation /// 0016702 // oxidoreductase activity, acting on single donors with incorporation of molecular oxygen, incorporation of two atoms of oxygen // inferred from electronic annotation /// 0016706 // oxidoreductase activity, acting on paired donors, with inco…	chr1:20629874-20631064 (-) // 100.0 //
267169_at	2.11498	1.08064	2.11498	up	-0.550203	0.530441		818330	0008152 // metabolic process // inferred from electronic annotation /// 0055114 // oxidation reduction // inferred from electronic annotation		0003824 // catalytic activity // inferred from electronic annotation /// 0005488 // binding // inferred from electronic annotation /// 0016491 // oxidoreductase activity // inferred from sequence or structural similarity /// 0016491 // oxidoreductase activity // inferred from electronic annotation	chr2:15758772-15760898 (-) // 100.0 //
265300_at	2.11816	1.08281	2.11816	up	-0.538279	0.544535		815879	0009409 // response to cold // inferred from expression pattern	0005622 // intracellular // inferred from electronic annotation /// 0005634 // nucleus // inferred from direct assay	0005515 // protein binding // inferred from electronic annotation /// 0008270 // zinc ion binding // inferred from electronic annotation	chr2:5864617-5866331 (+) // 100.0 // /// chr5:492104-493914 (-) // 95.11 //
261020_at	2.11893	1.08334	2.11893	up	-0.540735	0.542601		839181		0012505 // endomembrane system // inferred from electronic annotation	0003824 // catalytic activity // inferred from electronic annotation /// 0009055 // electron carrier activity // inferred from sequence or structural similarity /// 0016491 // oxidoreductase activity // inferred from electronic annotation /// 0050660 // FAD binding // inferred from electronic annotation	chr1:9130150-9131743 (-) // 100.0 //
258231_at	2.11898	1.08337	2.11898	up	-0.534864	0.548507	RCK	822395	0007131 // reciprocal meiotic recombination // inferred from mutant phenotype /// 0051026 // chiasma formation // inferred from mutant phenotype		0000166 // nucleotide binding // inferred from electronic annotation /// 0003676 // nucleic acid binding // inferred from electronic annotation /// 0003678 // DNA helicase activity // inferred from sequence or structural similarity /// 0004386 // helicase activity // inferred from electronic annotation /// 0005524 // ATP binding // inferred from sequence or structural similarity /// 0005524 // AT…	chr3:10275083-10281450 (-) // 100.0 //
246984_at	2.12501	1.08747	2.12501	up	-0.553484	0.533988	CYP81G1	836866	0055114 // oxidation reduction // inferred from electronic annotation	0012505 // endomembrane system // inferred from electronic annotation	0004497 // monooxygenase activity // inferred from electronic annotation /// 0005506 // iron ion binding // inferred from electronic annotation /// 0009055 // electron carrier activity // inferred from electronic annotation /// 0016491 // oxidoreductase activity // inferred from electronic annotation /// 0019825 // oxygen binding // inferred from sequence or structural similarity /// 0020037 // h…	chr5:26872538-26874117 (-) // 100.0 //
259851_at	2.1271	1.08889	2.1271	up	-0.540624	0.548267		843557	0007018 // microtubule-based movement // inferred from electronic annotation	0005874 // microtubule // inferred from electronic annotation /// 0005875 // microtubule associated complex // inferred from electronic annotation	0000166 // nucleotide binding // inferred from electronic annotation /// 0003774 // motor activity // inferred from electronic annotation /// 0003777 // microtubule motor activity // inferred from sequence or structural similarity /// 0003777 // microtubule motor activity // inferred from electronic annotation /// 0005524 // ATP binding // inferred from electronic annotation	chr1:27196563-27201780 (+) // 100.0 //
255687_at	2.12753	1.08918	2.12753	up	-0.547443	0.541736						chr4:266232-267789 (-) // 100.0 //
261394_at	2.12883	1.09006	2.12883	up	-0.530201	0.55986		844307	0006468 // protein amino acid phosphorylation // inferred from sequence or structural similarity /// 0006468 // protein amino acid phosphorylation // inferred from electronic annotation	0012505 // endomembrane system // inferred from electronic annotation /// 0016020 // membrane // inferred from electronic annotation /// 0016021 // integral to membrane // inferred from electronic annotation	0000166 // nucleotide binding // inferred from electronic annotation /// 0004672 // protein kinase activity // inferred from electronic annotation /// 0004674 // protein serine/threonine kinase activity // inferred from electronic annotation /// 0005509 // calcium ion binding // inferred from electronic annotation /// 0005524 // ATP binding // inferred from electronic annotation /// 0016301 // ki…	chr1:29985080-29987642 (-) // 100.0 //
248154_at	2.14152	1.09863	2.14152	up	-0.563578	0.535055		835528	0008152 // metabolic process // inferred from electronic annotation	0005886 // plasma membrane // inferred from direct assay	0008168 // methyltransferase activity // inferred from electronic annotation	chr5:22107905-22109224 (+) // 100.0 //
259785_at	2.14205	1.09899	2.14205	up	-0.482345	0.616647		839826	0009733 // response to auxin stimulus // inferred from sequence or structural similarity			chr1:10319820-10320129 (+) // 100.0 //
260017_at	2.14341	1.09991	2.14341	up	-0.532436	0.567471						chr1:15582257-15582998 (-) // 100.0 //
264746_at	2.14391	1.10024	2.14391	up	-0.548065	0.55218	WRKY6	842527	0006350 // transcription // inferred from electronic annotation /// 0006355 // regulation of transcription, DNA-dependent // inferred from sequence or structural similarity /// 0006355 // regulation of transcription, DNA-dependent // inferred from electronic annotation /// 0009873 // ethylene mediated signaling pathway // inferred from electronic annotation /// 0010200 // response to chitin // in…	0005634 // nucleus // inferred from electronic annotation	0003677 // DNA binding // inferred from electronic annotation /// 0003700 // transcription factor activity // inferred from sequence or structural similarity /// 0003700 // transcription factor activity // inferred from electronic annotation /// 0043565 // sequence-specific DNA binding // inferred from electronic annotation	chr1:23020551-23022820 (-) // 100.0 //
266236_at	2.14716	1.10243	2.14716	up	-0.520152	0.582275	ATGSTZ2	814769	0009072 // aromatic amino acid family metabolic process // inferred from electronic annotation /// 0009407 // toxin catabolic process // traceable author statement	0005737 // cytoplasm // non-traceable author statement /// 0005737 // cytoplasm // inferred from electronic annotation	0003824 // catalytic activity // inferred from electronic annotation /// 0004364 // glutathione transferase activity // inferred from sequence or structural similarity /// 0004364 // glutathione transferase activity // inferred from electronic annotation /// 0016740 // transferase activity // inferred from electronic annotation	chr2:626960-628568 (+) // 99.7 //
259109_at	2.14833	1.10322	2.14833	up	-0.520323	0.582894		819724			0004721 // phosphoprotein phosphatase activity // inferred from electronic annotation /// 0004722 // protein serine/threonine phosphatase activity // inferred from sequence or structural similarity /// 0005506 // iron ion binding // inferred from electronic annotation /// 0016787 // hydrolase activity // inferred from electronic annotation /// 0030145 // manganese ion binding // inferred from ele…	chr3:1618221-1619856 (-) // 100.0 //
265276_at	2.14852	1.10334	2.14852	up	-0.520469	0.582872		817388				chr2:12155589-12156078 (-) // 100.0 //
265221_s_at	2.14892	1.10361	2.14892	up	-0.539561	0.564048	GAD4	814731 /// 814732	0006536 // glutamate metabolic process // inferred from electronic annotation /// 0019752 // carboxylic acid metabolic process // inferred from electronic annotation	0005634 // nucleus // inferred from direct assay /// 0005829 // cytosol // inferred from direct assay	0003824 // catalytic activity // inferred from electronic annotation /// 0004351 // glutamate decarboxylase activity // inferred from electronic annotation /// 0005516 // calmodulin binding // inferred from sequence or structural similarity /// 0016829 // lyase activity // inferred from electronic annotation /// 0016831 // carboxy-lyase activity // inferred from electronic annotation /// 0030170 …	chr2:474373-476494 (-) // 100.0 //
255462_at	2.15079	1.10487	2.15079	up	-0.578288	0.526578		828132			0016491 // oxidoreductase activity // inferred from electronic annotation	chr4:1306657-1310699 (+) // 100.0 //
252134_at	2.15092	1.10495	2.15092	up	-0.660826	0.444126		824255				chr3:18931169-18932980 (+) // 100.0 //
244950_at	2.15243	1.10596	2.15243	up	-0.597096	0.508869			0006810 // transport // inferred from electronic annotation /// 0022900 // electron transport chain // inferred from electronic annotation /// 0022904 // respiratory electron transport chain // inferred from electronic annotation	0005739 // mitochondrion // inferred from electronic annotation /// 0005743 // mitochondrial inner membrane // inferred from electronic annotation /// 0016020 // membrane // inferred from electronic annotation /// 0016021 // integral to membrane // inferred from electronic annotation /// 0070469 // respiratory chain // inferred from electronic annotation	0004129 // cytochrome-c oxidase activity // inferred from electronic annotation /// 0005507 // copper ion binding // inferred from electronic annotation /// 0009055 // electron carrier activity // inferred from electronic annotation /// 0020037 // heme binding // inferred from electronic annotation /// 0046872 // metal ion binding // inferred from electronic annotation	chrM:40501-42628 (-) // 100.0 //
251400_at	2.15438	1.10727	2.15438	up	-0.551067	0.556207		825213				chr3:22345420-22346685 (+) // 100.0 //
250252_at	2.15779	1.10955	2.15779	up	-0.512364	0.597189	ZIFL1	831220	0015904 // tetracycline transport // inferred from electronic annotation /// 0046677 // response to antibiotic // inferred from electronic annotation	0016021 // integral to membrane // inferred from electronic annotation	0015520 // tetracycline:hydrogen antiporter activity // inferred from electronic annotation	chr5:4438898-4441292 (+) // 100.0 //
261497_x_at	2.16622	1.11518	2.16622	up	-0.512963	0.602217	AGL59	839745	0006350 // transcription // inferred from electronic annotation /// 0006355 // regulation of transcription, DNA-dependent // inferred from electronic annotation	0005634 // nucleus // inferred from electronic annotation	0003677 // DNA binding // inferred from sequence or structural similarity /// 0003677 // DNA binding // inferred from electronic annotation /// 0003700 // transcription factor activity // inferred from sequence or structural similarity /// 0003700 // transcription factor activity // inferred from electronic annotation /// 0043565 // sequence-specific DNA binding // inferred from electronic annota…	chr1:10006215-10006764 (+) // 100.0 // /// chr1:10003951-10004509 (+) // 95.08 // /// chr1:10496713-10497271 (+) // 92.35 //
254387_at	2.1664	1.1153	2.1664	up	-0.587485	0.527818		828273		0005829 // cytosol // traceable author statement	0008113 // peptide-methionine-(S)-S-oxide reductase activity // inferred from electronic annotation	chr4:11591389-11592150 (-) // 100.0 //
252739_at	2.16736	1.11594	2.16736	up	-0.476279	0.639661		823400				chr3:15227700-15228450 (+) // 100.0 //
265188_at	2.16862	1.11678	2.16862	up	-0.510463	0.606314	ALDH2B7	838991	0008152 // metabolic process // inferred from electronic annotation /// 0055114 // oxidation reduction // inferred from electronic annotation	0005739 // mitochondrion // inferred from electronic annotation /// 0005759 // mitochondrial matrix // inferred from electronic annotation	0004028 // 3-chloroallyl aldehyde dehydrogenase activity // inferred from sequence or structural similarity /// 0004029 // aldehyde dehydrogenase (NAD) activity // inferred from sequence or structural similarity /// 0004029 // aldehyde dehydrogenase (NAD) activity // inferred from electronic annotation /// 0016491 // oxidoreductase activity // inferred from electronic annotation	chr1:8412226-8414793 (-) // 100.0 //
261618_at	2.17245	1.11932	2.17245	up	-0.53425	0.585074		840207	0006855 // multidrug transport // inferred from electronic annotation	0016020 // membrane // inferred from sequence or structural similarity /// 0016020 // membrane // inferred from electronic annotation	0005215 // transporter activity // inferred from sequence or structural similarity /// 0015238 // drug transporter activity // inferred from electronic annotation /// 0015297 // antiporter activity // inferred from electronic annotation	chr1:12005063-12008598 (+) // 100.0 //
255284_at	2.1735	1.12002	2.1735	up	-0.570474	0.549545	2001-04-01	825793	0000103 // sulfate assimilation // inferred from direct assay /// 0000103 // sulfate assimilation // inferred from genetic interaction /// 0006950 // response to stress // inferred from electronic annotation /// 0008152 // metabolic process // inferred from electronic annotation /// 0008652 // amino acid biosynthetic process // inferred from electronic annotation /// 0019344 // cysteine biosynthe…	0009507 // chloroplast // inferred from sequence or structural similarity /// 0009507 // chloroplast // inferred from electronic annotation /// 0009534 // chloroplast thylakoid // inferred from direct assay /// 0009536 // plastid // traceable author statement /// 0009536 // plastid // inferred from electronic annotation /// 0009570 // chloroplast stroma // inferred from direct assay	0009973 // adenylyl-sulfate reductase activity // inferred from direct assay /// 0016491 // oxidoreductase activity // inferred from electronic annotation /// 0016671 // oxidoreductase activity, acting on sulfur group of donors, disulfide as acceptor // inferred from electronic annotation /// 0016740 // transferase activity // inferred from electronic annotation /// 0033741 // adenylyl-sulfate re…	chr4:2325066-2326716 (+) // 100.0 //
260239_at	2.17387	1.12026	2.17387	up	-0.546313	0.573949		843777	0006468 // protein amino acid phosphorylation // inferred from sequence or structural similarity /// 0007169 // transmembrane receptor protein tyrosine kinase signaling pathway // inferred from sequence or structural similarity	0005739 // mitochondrion // inferred from direct assay	0004672 // protein kinase activity // inferred from electronic annotation /// 0004674 // protein serine/threonine kinase activity // inferred from sequence or structural similarity /// 0004713 // protein tyrosine kinase activity // inferred from electronic annotation /// 0005515 // protein binding // inferred from electronic annotation /// 0005524 // ATP binding // inferred from sequence or struc…	chr1:27957959-27961572 (+) // 100.0 //
256245_at	2.17586	1.12159	2.17586	up	-0.549906	0.57168	HSP70	820438	0006457 // protein folding // traceable author statement /// 0006950 // response to stress // inferred from electronic annotation /// 0009408 // response to heat // inferred from expression pattern /// 0009615 // response to virus // inferred from expression pattern /// 0009617 // response to bacterium // inferred from expression pattern /// 0009644 // response to high light intensity // inferred…	0005618 // cell wall // inferred from direct assay /// 0005739 // mitochondrion // inferred from direct assay /// 0005829 // cytosol // traceable author statement /// 0005886 // plasma membrane // inferred from direct assay	0000166 // nucleotide binding // inferred from electronic annotation /// 0005524 // ATP binding // inferred from electronic annotation /// 0005524 // ATP binding // inferred from direct assay	chr3:3991493-3993696 (-) // 100.0 //
245193_at	2.17949	1.12399	2.17949	up	-0.605415	0.518574		843107	0016226 // iron-sulfur cluster assembly // inferred by curator /// 0051176 // positive regulation of sulfur metabolic process // inferred from direct assay	0009507 // chloroplast // inferred from direct assay	0008047 // enzyme activator activity // inferred from direct assay	chr1:25430150-25430927 (+) // 100.0 //
254237_at	2.18366	1.12675	2.18366	up	-0.61305	0.513701		828452	0006508 // proteolysis // inferred from sequence or structural similarity	0012505 // endomembrane system // inferred from electronic annotation	0004197 // cysteine-type endopeptidase activity // inferred from electronic annotation /// 0008234 // cysteine-type peptidase activity // inferred from sequence or structural similarity	chr4:12274466-12276229 (-) // 100.0 //
254634_at	2.18688	1.12887	2.18688	up	-0.550403	0.578469		827599		0012505 // endomembrane system // inferred from electronic annotation	0005515 // protein binding // inferred from physical interaction	chr4:10264053-10265424 (-) // 100.0 //
248700_at	2.19124	1.13175	2.19124	up	-0.549101	0.582648	ATGLR1.2	834895	0006810 // transport // inferred from electronic annotation /// 0006811 // ion transport // inferred from electronic annotation /// 0006874 // cellular calcium ion homeostasis // non-traceable author statement /// 0009416 // response to light stimulus // non-traceable author statement	0012505 // endomembrane system // inferred from electronic annotation /// 0016020 // membrane // inferred from electronic annotation /// 0016021 // integral to membrane // inferred from electronic annotation /// 0030288 // outer membrane-bounded periplasmic space // inferred from electronic annotation	0004872 // receptor activity // inferred from electronic annotation /// 0004970 // ionotropic glutamate receptor activity // inferred from electronic annotation /// 0005215 // transporter activity // inferred from electronic annotation /// 0005216 // ion channel activity // inferred from electronic annotation /// 0005217 // intracellular ligand-gated ion channel activity // inferred from sequence…	chr5:19633469-19636472 (+) // 100.0 //
266222_at	2.19217	1.13236	2.19217	up	-0.606181	0.52618		817427		0005739 // mitochondrion // inferred from electronic annotation		chr2:12347175-12350352 (-) // 100.0 //
255430_at	2.19263	1.13267	2.19263	up	-0.59848	0.534185	TIC20-IV	827972				chr4:1464527-1465819 (+) // 100.0 //
249375_at	2.19465	1.13399	2.19465	up	-0.588974	0.545018	AGP24	834073		0005886 // plasma membrane // inferred from electronic annotation /// 0016020 // membrane // inferred from electronic annotation /// 0031225 // anchored to membrane // traceable author statement /// 0031225 // anchored to membrane // inferred from electronic annotation		chr5:16318380-16318590 (+) // 100.0 //
258880_at	2.19561	1.13462	2.19561	up	-0.540432	0.594188	ATG8H	819816	0006810 // transport // inferred from electronic annotation /// 0006914 // autophagy // inferred from sequence or structural similarity /// 0006914 // autophagy // inferred from electronic annotation /// 0015031 // protein transport // inferred from electronic annotation /// 0019941 // modification-dependent protein catabolic process // inferred from electronic annotation	0005773 // vacuole // inferred from electronic annotation /// 0005774 // vacuolar membrane // inferred from electronic annotation /// 0005874 // microtubule // inferred from electronic annotation /// 0016020 // membrane // inferred from electronic annotation /// 0031410 // cytoplasmic vesicle // inferred from electronic annotation	0008017 // microtubule binding // inferred from sequence or structural similarity	chr3:1955224-1956280 (-) // 100.0 //
254842_at	2.19817	1.1363	2.19817	up	-0.638727	0.497573		826802		0012505 // endomembrane system // inferred from electronic annotation		chr4:7173269-7174253 (-) // 100.0 //
262517_at	2.19904	1.13687	2.19904	up	-0.580073	0.556798	ATGSTU25	838289	0009407 // toxin catabolic process // traceable author statement	0005737 // cytoplasm // non-traceable author statement	0004364 // glutathione transferase activity // inferred from sequence or structural similarity /// 0016740 // transferase activity // inferred from electronic annotation	chr1:5872200-5872951 (+) // 100.0 //
264893_at	2.19942	1.13712	2.19942	up	-0.485925	0.651196		838922		0005886 // plasma membrane // inferred from direct assay		chr1:8202350-8203161 (-) // 100.0 //
249377_at	2.20157	1.13853	2.20157	up	-0.54752	0.59101		834069				chr5:16307997-16308630 (+) // 100.0 //
265620_at	2.20273	1.13929	2.20273	up	-0.591155	0.548137		817274				chr2:11691031-11692045 (-) // 100.0 //
259471_at	2.2039	1.14006	2.2039	up	-0.584186	0.555871		838486	0045449 // regulation of transcription // traceable author statement /// 0045449 // regulation of transcription // inferred from electronic annotation		0003677 // DNA binding // inferred from electronic annotation /// 0003700 // transcription factor activity // inferred from sequence or structural similarity	chr1:6576885-6577404 (+) // 100.0 //
266167_at	2.21105	1.14473	2.21105	up	-0.632979	0.511751	YLS5	818470		0012505 // endomembrane system // inferred from electronic annotation	0008233 // peptidase activity // inferred from electronic annotation	chr2:16240706-16242285 (-) // 100.0 //
248381_at	2.21182	1.14523	2.21182	up	-0.55825	0.586984		835258	0006014 // D-ribose metabolic process // inferred from electronic annotation /// 0046686 // response to cadmium ion // inferred from expression pattern		0004747 // ribokinase activity // inferred from electronic annotation /// 0016301 // kinase activity // inferred from sequence or structural similarity /// 0016301 // kinase activity // inferred from electronic annotation /// 0016740 // transferase activity // inferred from electronic annotation	chr5:21086934-21088676 (+) // 100.0 //
262435_at	2.21457	1.14703	2.21457	up	-0.577172	0.569857	CYP96A8	841171		0012505 // endomembrane system // inferred from electronic annotation	0004497 // monooxygenase activity // inferred from electronic annotation /// 0005506 // iron ion binding // inferred from electronic annotation /// 0009055 // electron carrier activity // inferred from electronic annotation /// 0019825 // oxygen binding // inferred from sequence or structural similarity /// 0020037 // heme binding // inferred from electronic annotation /// 0046872 // metal ion bi…	chr1:17510555-17512118 (-) // 100.0 // /// chr1:17518719-17520290 (-) // 93.6 //
254189_at	2.23085	1.15759	2.23085	up	-0.583358	0.574232	ATCSLG2	828500	0000271 // polysaccharide biosynthetic process // inferred from sequence or structural similarity /// 0007047 // cell wall organization // inferred from electronic annotation /// 0030244 // cellulose biosynthetic process // inferred from electronic annotation	0000139 // Golgi membrane // inferred from electronic annotation /// 0005794 // Golgi apparatus // inferred from electronic annotation /// 0016020 // membrane // inferred from electronic annotation /// 0016021 // integral to membrane // inferred from electronic annotation	0016740 // transferase activity // inferred from sequence or structural similarity /// 0016740 // transferase activity // inferred from electronic annotation /// 0016757 // transferase activity, transferring glycosyl groups // inferred from sequence or structural similarity /// 0016757 // transferase activity, transferring glycosyl groups // inferred from electronic annotation /// 0016759 // cell…	chr4:12462151-12464323 (+) // 100.0 //
254952_at	2.23152	1.15803	2.23152	up	-0.564027	0.594002	UGE5	826695 /// 826696	0005975 // carbohydrate metabolic process // inferred from electronic annotation /// 0006012 // galactose metabolic process // inferred from electronic annotation /// 0006629 // lipid metabolic process // inferred from sequence or structural similarity /// 0006629 // lipid metabolic process // inferred from electronic annotation /// 0006950 // response to stress // inferred from mutant phenotype …	0012505 // endomembrane system // inferred from electronic annotation	0003824 // catalytic activity // inferred from electronic annotation /// 0003978 // UDP-glucose 4-epimerase activity // inferred from direct assay /// 0003978 // UDP-glucose 4-epimerase activity // inferred from electronic annotation /// 0004806 // triacylglycerol lipase activity // inferred from sequence or structural similarity /// 0004806 // triacylglycerol lipase activity // inferred from ele…	chr4:6716078-6718468 (-) // 100.0 //
247421_at	2.23381	1.15951	2.23381	up	-0.598195	0.561312		836401	0006511 // ubiquitin-dependent protein catabolic process // inferred from sequence or structural similarity /// 0006511 // ubiquitin-dependent protein catabolic process // inferred from electronic annotation /// 0007275 // multicellular organismal development // inferred from sequence or structural similarity /// 0007275 // multicellular organismal development // inferred from electronic annotati…	0005634 // nucleus // inferred from sequence or structural similarity /// 0005634 // nucleus // inferred from electronic annotation	0004842 // ubiquitin-protein ligase activity // inferred from electronic annotation /// 0005515 // protein binding // inferred from electronic annotation /// 0008270 // zinc ion binding // inferred from electronic annotation /// 0016874 // ligase activity // inferred from electronic annotation /// 0046872 // metal ion binding // inferred from electronic annotation	chr5:25235888-25237193 (+) // 100.0 //
248358_at	2.23925	1.16302	2.23925	up	-0.577025	0.585993	CYP715A1	835316		0012505 // endomembrane system // inferred from electronic annotation	0004497 // monooxygenase activity // inferred from electronic annotation /// 0005506 // iron ion binding // inferred from electronic annotation /// 0009055 // electron carrier activity // inferred from electronic annotation /// 0019825 // oxygen binding // inferred from sequence or structural similarity /// 0020037 // heme binding // inferred from electronic annotation	chr5:21290174-21292735 (+) // 100.0 //
245982_at	2.23958	1.16323	2.23958	up	-0.681303	0.481928		831156		0012505 // endomembrane system // inferred from electronic annotation /// 0016020 // membrane // inferred from sequence or structural similarity /// 0016021 // integral to membrane // inferred from electronic annotation		chr5:4181333-4183174 (-) // 100.0 //
247590_at	2.24069	1.16395	2.24069	up	-0.642319	0.521628		836193		0009507 // chloroplast // inferred from direct assay		chr5:24435661-24439265 (-) // 100.0 //
260607_at	2.24242	1.16506	2.24242	up	-0.646702	0.518354		818972	0006468 // protein amino acid phosphorylation // inferred from electronic annotation	0012505 // endomembrane system // inferred from electronic annotation	0000166 // nucleotide binding // inferred from electronic annotation /// 0004672 // protein kinase activity // inferred from electronic annotation /// 0004674 // protein serine/threonine kinase activity // inferred from electronic annotation /// 0004872 // receptor activity // inferred from electronic annotation /// 0005488 // binding // inferred from electronic annotation /// 0005524 // ATP bind…	chr2:18123599-18125576 (+) // 100.0 //
250387_at	2.25334	1.17207	2.25334	up	-0.477147	0.694918		831000				chr5:3598959-3600228 (+) // 100.0 //
253316_s_at	2.25388	1.17241	2.25388	up	-0.678966	0.493446		829538 /// 829580		0012505 // endomembrane system // inferred from electronic annotation		chr4:16264393-16265425 (-) // 100.0 //
252266_at	2.26281	1.17812	2.26281	up	-0.554674	0.623444		824125	0007568 // aging // traceable author statement /// 0009267 // cellular response to starvation // traceable author statement /// 0055114 // oxidation reduction // inferred from electronic annotation	0012505 // endomembrane system // inferred from electronic annotation	0005506 // iron ion binding // inferred from electronic annotation /// 0016491 // oxidoreductase activity // inferred from sequence or structural similarity /// 0016491 // oxidoreductase activity // inferred from electronic annotation	chr3:18408743-18411240 (+) // 100.0 //
262571_at	2.26413	1.17896	2.26413	up	-0.588716	0.590241		838114				chr1:5305005-5305785 (+) // 100.0 //
258887_at	2.26517	1.17962	2.26517	up	-0.562307	0.617314	PLDP2	819730	0006995 // cellular response to nitrogen starvation // inferred from expression pattern /// 0008152 // metabolic process // inferred from electronic annotation /// 0009395 // phospholipid catabolic process // inferred from mutant phenotype /// 0009733 // response to auxin stimulus // inferred from mutant phenotype /// 0016036 // cellular response to phosphate starvation // inferred from expressio…	0005773 // vacuole // inferred from direct assay	0003824 // catalytic activity // inferred from electronic annotation /// 0004630 // phospholipase D activity // inferred from sequence or structural similarity /// 0004630 // phospholipase D activity // inferred from electronic annotation /// 0016787 // hydrolase activity // inferred from electronic annotation /// 0070290 // NAPE-specific phospholipase D activity // inferred from electronic annot…	chr3:1635326-1640111 (+) // 100.0 //
252265_at	2.26713	1.18087	2.26713	up	-0.609863	0.571004	DIN11	824124	0007568 // aging // traceable author statement /// 0009267 // cellular response to starvation // traceable author statement /// 0055114 // oxidation reduction // inferred from electronic annotation		0005506 // iron ion binding // inferred from electronic annotation /// 0016491 // oxidoreductase activity // inferred from sequence or structural similarity /// 0016491 // oxidoreductase activity // inferred from electronic annotation	chr3:18404882-18407647 (+) // 100.0 //
266866_at	2.26926	1.18222	2.26926	up	-0.557788	0.624435	ATPDR3	817544	0006810 // transport // inferred from electronic annotation /// 0006855 // multidrug transport // inferred from sequence or structural similarity	0016020 // membrane // inferred from electronic annotation /// 0016021 // integral to membrane // inferred from electronic annotation	0000166 // nucleotide binding // inferred from electronic annotation /// 0005524 // ATP binding // inferred from electronic annotation /// 0016887 // ATPase activity // inferred from electronic annotation /// 0017111 // nucleoside-triphosphatase activity // inferred from electronic annotation /// 0042626 // ATPase activity, coupled to transmembrane movement of substances // inferred from sequence…	chr2:12767215-12773532 (+) // 100.0 //
245465_at	2.28696	1.19343	2.28696	up	-0.56832	0.625111	ATCSLA01	827360	0007047 // cell wall organization // inferred from electronic annotation	0000139 // Golgi membrane // inferred from electronic annotation /// 0005794 // Golgi apparatus // inferred from electronic annotation /// 0016020 // membrane // inferred from electronic annotation /// 0016021 // integral to membrane // inferred from electronic annotation	0016740 // transferase activity // inferred from electronic annotation /// 0016757 // transferase activity, transferring glycosyl groups // inferred from sequence or structural similarity /// 0016757 // transferase activity, transferring glycosyl groups // inferred from electronic annotation /// 0016759 // cellulose synthase activity // inferred from sequence or structural similarity /// 0046527 …	chr4:9346760-9349061 (+) // 100.0 //
263807_at	2.29499	1.19848	2.29499	up	-0.580894	0.617591		814980	0000162 // tryptophan biosynthetic process // traceable author statement /// 0000162 // tryptophan biosynthetic process // inferred from electronic annotation /// 0006568 // tryptophan metabolic process // inferred from electronic annotation /// 0008152 // metabolic process // inferred from electronic annotation /// 0008652 // amino acid biosynthetic process // inferred from electronic annotation…	0009507 // chloroplast // inferred from direct assay /// 0009507 // chloroplast // inferred from sequence or structural similarity /// 0009507 // chloroplast // inferred from electronic annotation /// 0009536 // plastid // inferred from electronic annotation	0003824 // catalytic activity // inferred from electronic annotation /// 0004425 // indole-3-glycerol-phosphate synthase activity // inferred from genetic interaction /// 0004425 // indole-3-glycerol-phosphate synthase activity // inferred from electronic annotation /// 0016829 // lyase activity // inferred from electronic annotation /// 0016831 // carboxy-lyase activity // inferred from electron…	chr2:1531204-1533575 (+) // 100.0 //
258865_at	2.29658	1.19949	2.29658	up	-0.671815	0.527672	ANAC045	821226	0007275 // multicellular organismal development // inferred from sequence or structural similarity /// 0045449 // regulation of transcription // inferred from electronic annotation		0003677 // DNA binding // inferred from electronic annotation /// 0003700 // transcription factor activity // inferred from sequence or structural similarity	chr3:736147-738534 (-) // 100.0 //
244953_s_at	2.29721	1.19988	2.29721	up	-0.580604	0.619278			0055114 // oxidation reduction // inferred from electronic annotation	0005739 // mitochondrion // inferred from electronic annotation /// 0016020 // membrane // inferred from electronic annotation /// 0016021 // integral to membrane // inferred from electronic annotation	0008137 // NADH dehydrogenase (ubiquinone) activity // inferred from electronic annotation /// 0016491 // oxidoreductase activity // inferred from electronic annotation	chrM:76641-77259 (-) // 100.0 // /// chr2:3467262-3467880 (-) // 100.0 //
254289_at	2.29889	1.20094	2.29889	up	-0.53007	0.670869		828397		0009507 // chloroplast // inferred from electronic annotation		chr4:12043984-12045664 (-) // 100.0 //
251847_at	2.29897	1.20099	2.29897	up	-0.673286	0.527702	TSA1	824629	0000162 // tryptophan biosynthetic process // traceable author statement /// 0006568 // tryptophan metabolic process // inferred from electronic annotation /// 0008152 // metabolic process // inferred from electronic annotation /// 0042742 // defense response to bacterium // inferred from mutant phenotype /// 0052544 // callose deposition in cell wall during defense response // inferred from muta…	0009507 // chloroplast // inferred from direct assay /// 0009570 // chloroplast stroma // inferred from direct assay	0003824 // catalytic activity // inferred from electronic annotation /// 0004834 // tryptophan synthase activity // inferred from genetic interaction /// 0004834 // tryptophan synthase activity // inferred from electronic annotation /// 0016829 // lyase activity // inferred from electronic annotation	chr3:20234308-20236281 (-) // 100.0 //
251356_at	2.30116	1.20236	2.30116	up	-0.634946	0.567418	ATPP2-A13	825278	0009611 // response to wounding // inferred from expression pattern /// 0019941 // modification-dependent protein catabolic process // inferred from electronic annotation		0005515 // protein binding // inferred from physical interaction /// 0030246 // carbohydrate binding // inferred from sequence or structural similarity	chr3:22614248-22615311 (+) // 100.0 //
252006_at	2.30411	1.20421	2.30411	up	-0.536255	0.667951	ATPAP22	824448		0012505 // endomembrane system // inferred from electronic annotation	0003993 // acid phosphatase activity // inferred from sequence or structural similarity /// 0003993 // acid phosphatase activity // inferred from electronic annotation /// 0004722 // protein serine/threonine phosphatase activity // inferred from sequence or structural similarity /// 0016787 // hydrolase activity // inferred from electronic annotation /// 0046872 // metal ion binding // inferred f…	chr3:19585213-19587916 (-) // 100.0 //
252379_at	2.31376	1.21024	2.31376	up	-0.607852	0.602385	ATATH1	823927	0006810 // transport // inferred from electronic annotation	0005739 // mitochondrion // inferred from electronic annotation /// 0016020 // membrane // inferred from electronic annotation /// 0016021 // integral to membrane // inferred from electronic annotation	0000166 // nucleotide binding // inferred from electronic annotation /// 0005215 // transporter activity // inferred from sequence or structural similarity /// 0005524 // ATP binding // inferred from electronic annotation /// 0016887 // ATPase activity // inferred from electronic annotation /// 0017111 // nucleoside-triphosphatase activity // inferred from electronic annotation /// 0042626 // ATP…	chr3:17605326-17609813 (-) // 100.0 //
254566_at	2.31453	1.21072	2.31453	up	-0.604744	0.605975		827664				chr4:10527810-10529103 (-) // 100.0 //
248676_at	2.31702	1.21227	2.31702	up	-0.62747	0.5848		834943	0006792 // regulation of sulfur utilization // inferred from mutant phenotype /// 0010438 // cellular response to sulfur starvation // inferred from expression pattern		0005488 // binding // inferred from electronic annotation	chr5:19822801-19825077 (-) // 100.0 //
248769_at	2.3188	1.21338	2.3188	up	-0.681031	0.532346		834824	0006810 // transport // inferred from sequence or structural similarity		0005215 // transporter activity // inferred from sequence or structural similarity /// 0005488 // binding // inferred from sequence or structural similarity	chr5:19351817-19353844 (-) // 100.0 //
256252_at	2.31987	1.21404	2.31987	up	-0.573464	0.640581		820307	0008152 // metabolic process // inferred from electronic annotation	0012505 // endomembrane system // inferred from electronic annotation	0008194 // UDP-glycosyltransferase activity // inferred from sequence or structural similarity /// 0016740 // transferase activity // inferred from electronic annotation /// 0016757 // transferase activity, transferring glycosyl groups // inferred from electronic annotation /// 0016758 // transferase activity, transferring hexosyl groups // inferred from electronic annotation	chr3:3556733-3558155 (+) // 100.0 //
253724_at	2.32057	1.21448	2.32057	up	-0.513586	0.700896	LCR24	829050		0012505 // endomembrane system // inferred from electronic annotation		chr4:14431618-14432179 (+) // 100.0 //
266267_at	2.32459	1.21698	2.32459	up	-0.602191	0.614785	ATGSTU4	817495	0009407 // toxin catabolic process // traceable author statement	0005737 // cytoplasm // non-traceable author statement	0004364 // glutathione transferase activity // inferred from sequence or structural similarity /// 0016740 // transferase activity // inferred from electronic annotation	chr2:12633765-12634677 (-) // 100.0 //
254413_at	2.32468	1.21703	2.32468	up	-0.628512	0.588518	ATM4	826916	0006970 // response to osmotic stress // inferred from expression pattern /// 0009611 // response to wounding // inferred from expression pattern /// 0009651 // response to salt stress // inferred from expression pattern /// 0009737 // response to abscisic acid stimulus // inferred from expression pattern /// 0045449 // regulation of transcription // traceable author statement /// 0045449 // regu…	0005634 // nucleus // inferred from electronic annotation	0003677 // DNA binding // inferred from sequence or structural similarity /// 0003677 // DNA binding // inferred from electronic annotation /// 0003700 // transcription factor activity // inferred from sequence or structural similarity	chr4:11418435-11419663 (-) // 100.0 //
255340_at	2.32568	1.21765	2.32568	up	-0.616411	0.601239		825779	0006468 // protein amino acid phosphorylation // inferred from electronic annotation	0012505 // endomembrane system // inferred from electronic annotation /// 0016020 // membrane // inferred from electronic annotation /// 0016021 // integral to membrane // inferred from electronic annotation	0000166 // nucleotide binding // inferred from electronic annotation /// 0004672 // protein kinase activity // inferred from electronic annotation /// 0004674 // protein serine/threonine kinase activity // inferred from electronic annotation /// 0004872 // receptor activity // inferred from electronic annotation /// 0005524 // ATP binding // inferred from electronic annotation /// 0016301 // kina…	chr4:2231954-2234636 (-) // 100.0 //
254385_s_at	2.328	1.21909	2.328	up	-0.588636	0.630455		828271 /// 828272	0000304 // response to singlet oxygen // inferred from expression pattern	0005829 // cytosol // traceable author statement /// 0005829 // cytosol // inferred from sequence similarity	0008113 // peptide-methionine-(S)-S-oxide reductase activity // inferred from electronic annotation	chr4:11584576-11585268 (-) // 100.0 // /// chr4:11587256-11588187 (-) // 93.56 //
263221_at	2.33112	1.22103	2.33112	up	-0.638227	0.582798	MUR4	839942	0005975 // carbohydrate metabolic process // inferred from electronic annotation /// 0006012 // galactose metabolic process // inferred from electronic annotation /// 0008152 // metabolic process // inferred from electronic annotation /// 0009225 // nucleotide-sugar metabolic process // inferred from sequence or structural similarity /// 0009832 // plant-type cell wall biogenesis // inferred from…	0005794 // Golgi apparatus // inferred from direct assay /// 0005794 // Golgi apparatus // inferred from electronic annotation /// 0016020 // membrane // inferred from electronic annotation /// 0016021 // integral to membrane // inferred from electronic annotation	0003824 // catalytic activity // inferred from sequence or structural similarity /// 0003824 // catalytic activity // inferred from electronic annotation /// 0003978 // UDP-glucose 4-epimerase activity // inferred from electronic annotation /// 0005488 // binding // inferred from electronic annotation /// 0016853 // isomerase activity // inferred from electronic annotation /// 0050373 // UDP-arab…	chr1:10855756-10857952 (+) // 100.0 //
245794_at	2.3335	1.22249	2.3335	up	-0.54669	0.675803	XTR4	840109	0005975 // carbohydrate metabolic process // inferred from electronic annotation /// 0006073 // cellular glucan metabolic process // inferred from electronic annotation /// 0007047 // cell wall organization // inferred from electronic annotation /// 0008152 // metabolic process // inferred from electronic annotation	0005576 // extracellular region // inferred from electronic annotation /// 0005618 // cell wall // inferred from electronic annotation /// 0012505 // endomembrane system // inferred from electronic annotation /// 0048046 // apoplast // inferred from electronic annotation	0004553 // hydrolase activity, hydrolyzing O-glycosyl compounds // inferred from electronic annotation /// 0016740 // transferase activity // inferred from electronic annotation /// 0016762 // xyloglucan:xyloglucosyl transferase activity // inferred from electronic annotation /// 0016787 // hydrolase activity // inferred from electronic annotation /// 0016798 // hydrolase activity, acting on glyc…	chr1:11575413-11577756 (+) // 100.0 //
249942_at	2.34009	1.22656	2.34009	up	-0.656692	0.569871	GAPB	832290	0006006 // glucose metabolic process // inferred from electronic annotation /// 0006096 // glycolysis // inferred from sequence similarity /// 0006807 // nitrogen compound metabolic process // inferred from electronic annotation /// 0008152 // metabolic process // inferred from electronic annotation /// 0009409 // response to cold // inferred from expression pattern /// 0009416 // response to lig…	0005886 // plasma membrane // inferred from electronic annotation /// 0009507 // chloroplast // inferred from direct assay /// 0009507 // chloroplast // inferred from electronic annotation /// 0009535 // chloroplast thylakoid membrane // inferred from direct assay /// 0009536 // plastid // inferred from electronic annotation /// 0009570 // chloroplast stroma // inferred from direct assay /// 0009…	0000257 // nitrilase activity // inferred from direct assay /// 0000257 // nitrilase activity // inferred from electronic annotation /// 0003824 // catalytic activity // inferred from electronic annotation /// 0004365 // glyceraldehyde-3-phosphate dehydrogenase (phosphorylating) activity // inferred from electronic annotation /// 0005488 // binding // inferred from electronic annotation /// 00088…	chr5:7379403-7381767 (+) // 100.0 //
255383_at	2.3419	1.22768	2.3419	up	-0.644217	0.583464		825657				chr4:1590410-1594103 (-) // 100.0 //
258203_at	2.34318	1.22847	2.34318	up	-0.640591	0.587878		820608				chr3:4604155-4604536 (+) // 100.0 //
260225_at	2.34508	1.22963	2.34508	up	-0.605406	0.624229	ATGSTU10	843799	0009407 // toxin catabolic process // traceable author statement	0005737 // cytoplasm // non-traceable author statement	0004364 // glutathione transferase activity // inferred from sequence or structural similarity /// 0016740 // transferase activity // inferred from electronic annotation	chr1:28027547-28028327 (-) // 100.0 //
264457_at	2.34513	1.22967	2.34513	up	-0.505005	0.724661		837580	0008152 // metabolic process // inferred from electronic annotation	0012505 // endomembrane system // inferred from electronic annotation	0008194 // UDP-glycosyltransferase activity // inferred from sequence or structural similarity /// 0016740 // transferase activity // inferred from electronic annotation /// 0016757 // transferase activity, transferring glycosyl groups // inferred from sequence or structural similarity /// 0016758 // transferase activity, transferring hexosyl groups // inferred from electronic annotation	chr1:3414869-3416359 (-) // 100.0 //
262128_at	2.34581	1.23008	2.34581	up	-0.655115	0.574969		841701	0009793 // embryonic development ending in seed dormancy // inferred from sequence or structural similarity			chr1:19623509-19624257 (+) // 100.0 //
249467_at	2.3479	1.23137	2.3479	up	-0.663995	0.567378	ANAC092	833957	0006979 // response to oxidative stress // inferred from mutant phenotype /// 0007275 // multicellular organismal development // inferred from sequence or structural similarity /// 0010149 // senescence // inferred from mutant phenotype /// 0010150 // leaf senescence // inferred from mutant phenotype /// 0045449 // regulation of transcription // inferred from electronic annotation	0005634 // nucleus // inferred from direct assay	0003677 // DNA binding // inferred from electronic annotation /// 0003700 // transcription factor activity // inferred from physical interaction /// 0003700 // transcription factor activity // inferred from sequence or structural similarity /// 0042803 // protein homodimerization activity // inferred from physical interaction /// 0046982 // protein heterodimerization activity // inferred from phy…	chr5:15875818-15876878 (-) // 100.0 //
261005_at	2.34887	1.23197	2.34887	up	-0.612542	0.619424		839184		0012505 // endomembrane system // inferred from electronic annotation	0003824 // catalytic activity // inferred from electronic annotation /// 0009055 // electron carrier activity // inferred from sequence or structural similarity /// 0016491 // oxidoreductase activity // inferred from electronic annotation /// 0050660 // FAD binding // inferred from electronic annotation	chr1:9141701-9143291 (-) // 100.0 //
261545_at	2.35067	1.23307	2.35067	up	-0.692299	0.540773		842658				chr1:23567316-23568899 (+) // 100.0 //
264997_at	2.35272	1.23433	2.35272	up	-0.597473	0.636857	ATHPCAT1	843042	0006350 // transcription // inferred from electronic annotation /// 0006355 // regulation of transcription, DNA-dependent // inferred from sequence or structural similarity /// 0006355 // regulation of transcription, DNA-dependent // inferred from electronic annotation /// 0016568 // chromatin modification // inferred from electronic annotation /// 0045449 // regulation of transcription // inferr…	0005634 // nucleus // inferred from electronic annotation	0003677 // DNA binding // inferred from sequence or structural similarity /// 0003712 // transcription cofactor activity // inferred from sequence or structural similarity /// 0003712 // transcription cofactor activity // inferred from electronic annotation /// 0003713 // transcription coactivator activity // inferred from electronic annotation /// 0004402 // histone acetyltransferase activity //…	chr1:25149249-25153993 (+) // 100.0 //
258498_at	2.35442	1.23537	2.35442	up	-0.61546	0.619912		821185	0009414 // response to water deprivation // inferred from expression pattern			chr3:512390-512864 (+) // 100.0 //
266101_at	2.35668	1.23676	2.35668	up	-0.590527	0.646232		818371				chr2:15884246-15886489 (+) // 100.0 //
259033_at	2.35963	1.23856	2.35963	up	-0.587434	0.651128		820100			0004091 // carboxylesterase activity // inferred from sequence or structural similarity	chr3:2895014-2897372 (-) // 100.0 //
256548_at	2.36081	1.23928	2.36081	up	-0.585165	0.654116		820705		0012505 // endomembrane system // inferred from electronic annotation /// 0016020 // membrane // inferred from sequence or structural similarity /// 0016021 // integral to membrane // inferred from electronic annotation		chr3:4957793-4959209 (-) // 100.0 //
249481_at	2.36956	1.24462	2.36956	up	-0.626941	0.617676		833882		0030288 // outer membrane-bounded periplasmic space // inferred from electronic annotation	0015035 // protein disulfide oxidoreductase activity // inferred from electronic annotation	chr5:15590974-15592175 (-) // 100.0 //
254101_at	2.37362	1.24709	2.37362	up	-0.608098	0.638993	AMY1	828603	0005975 // carbohydrate metabolic process // inferred from electronic annotation /// 0009737 // response to abscisic acid stimulus // inferred from expression pattern /// 0009739 // response to gibberellin stimulus // inferred from expression pattern	0005576 // extracellular region // traceable author statement /// 0048046 // apoplast // inferred from direct assay	0003824 // catalytic activity // inferred from electronic annotation /// 0004556 // alpha-amylase activity // inferred from mutant phenotype /// 0004556 // alpha-amylase activity // inferred from sequence or structural similarity /// 0004556 // alpha-amylase activity // inferred from electronic annotation /// 0005509 // calcium ion binding // inferred from electronic annotation /// 0043169 // cat…	chr4:12852118-12853835 (-) // 100.0 //
265501_at	2.38165	1.25196	2.38165	up	-0.679052	0.572909	UGT73B4	816041	0008152 // metabolic process // inferred from electronic annotation /// 0051707 // response to other organism // inferred from expression pattern	0012505 // endomembrane system // inferred from electronic annotation	0008194 // UDP-glycosyltransferase activity // inferred from sequence or structural similarity /// 0016740 // transferase activity // inferred from electronic annotation /// 0016757 // transferase activity, transferring glycosyl groups // inferred from sequence or structural similarity /// 0016757 // transferase activity, transferring glycosyl groups // inferred from electronic annotation /// 001…	chr2:6768903-6770480 (+) // 100.0 // /// chr2:6765979-6767534 (+) // 92.12 //
255424_at	2.38266	1.25257	2.38266	up	-0.603461	0.649109		827969	0016051 // carbohydrate biosynthetic process // inferred from sequence or structural similarity	0005739 // mitochondrion // inferred from electronic annotation /// 0016020 // membrane // inferred from sequence or structural similarity /// 0016020 // membrane // inferred from electronic annotation	0008375 // acetylglucosaminyltransferase activity // inferred from sequence or structural similarity /// 0008375 // acetylglucosaminyltransferase activity // inferred from electronic annotation /// 0016757 // transferase activity, transferring glycosyl groups // inferred from sequence or structural similarity	chr4:1467863-1469464 (-) // 100.0 //
267147_at	2.38404	1.25341	2.38404	up	-0.58596	0.667447		818403	0055114 // oxidation reduction // inferred from electronic annotation		0005506 // iron ion binding // inferred from electronic annotation /// 0016491 // oxidoreductase activity // inferred from electronic annotation	chr2:16019800-16021744 (-) // 100.0 //
262911_s_at	2.39142	1.25787	2.39142	up	-0.585622	0.672246		837252 /// 842280	0006950 // response to stress // inferred from electronic annotation /// 0006979 // response to oxidative stress // inferred from expression pattern /// 0009408 // response to heat // inferred from sequence or structural similarity			chr1:22035138-22035606 (+) // 100.0 //
253872_at	2.39778	1.2617	2.39778	up	-0.637735	0.623965	RD26	828849	0007275 // multicellular organismal development // inferred from sequence or structural similarity /// 0009414 // response to water deprivation // inferred from mutant phenotype /// 0009737 // response to abscisic acid stimulus // inferred from mutant phenotype /// 0045449 // regulation of transcription // inferred from electronic annotation	0005634 // nucleus // inferred from direct assay	0003677 // DNA binding // inferred from electronic annotation /// 0003700 // transcription factor activity // inferred from direct assay /// 0003700 // transcription factor activity // inferred from sequence or structural similarity /// 0016563 // transcription activator activity // inferred from direct assay	chr4:13707933-13709019 (-) // 100.0 //
245038_at	2.40273	1.26467	2.40273	up	-0.694966	0.569709	PLP2	817197	0006629 // lipid metabolic process // inferred from direct assay /// 0006629 // lipid metabolic process // inferred from electronic annotation /// 0008152 // metabolic process // inferred from electronic annotation /// 0009626 // plant-type hypersensitive response // inferred from expression pattern /// 0009626 // plant-type hypersensitive response // inferred from mutant phenotype /// 0016042 //…	0005737 // cytoplasm // inferred from direct assay /// 0016020 // membrane // inferred from direct assay	0016298 // lipase activity // inferred from direct assay /// 0016787 // hydrolase activity // inferred from electronic annotation /// 0045735 // nutrient reservoir activity // inferred from sequence or structural similarity	chr2:11300989-11302786 (-) // 100.0 //
245252_at	2.40372	1.26527	2.40372	up	-0.562729	0.702539	ATERF-1	827464	0006350 // transcription // inferred from electronic annotation /// 0006355 // regulation of transcription, DNA-dependent // inferred from direct assay /// 0006355 // regulation of transcription, DNA-dependent // inferred from electronic annotation /// 0006952 // defense response // inferred from electronic annotation /// 0009873 // ethylene mediated signaling pathway // inferred from electronic …	0005634 // nucleus // inferred from electronic annotation /// 0005643 // nuclear pore // inferred from sequence or structural similarity	0003677 // DNA binding // traceable author statement /// 0003677 // DNA binding // inferred from electronic annotation /// 0003700 // transcription factor activity // inferred from sequence or structural similarity /// 0003700 // transcription factor activity // traceable author statement /// 0003700 // transcription factor activity // inferred from electronic annotation /// 0016563 // transcript…	chr4:9759657-9760224 (+) // 100.0 //
260261_at	2.43163	1.28192	2.43163	up	-0.636957	0.644967		843174		0009507 // chloroplast // inferred from electronic annotation		chr1:25665383-25665842 (-) // 100.0 //
261544_at	2.43757	1.28544	2.43757	up	-0.540679	0.744763		842659				chr1:23571157-23573158 (+) // 100.0 //
265199_s_at	2.43811	1.28577	2.43811	up	-0.684915	0.60085		818249 /// 818250	0008152 // metabolic process // inferred from electronic annotation		0008194 // UDP-glycosyltransferase activity // inferred from sequence or structural similarity /// 0016740 // transferase activity // inferred from electronic annotation /// 0016757 // transferase activity, transferring glycosyl groups // inferred from sequence or structural similarity /// 0016757 // transferase activity, transferring glycosyl groups // inferred from electronic annotation /// 001…	chr2:15422305-15423796 (-) // 100.0 //
260015_at	2.44156	1.2878	2.44156	up	-0.668428	0.619377	CCoAMT	843126	0009809 // lignin biosynthetic process // inferred from sequence or structural similarity /// 0009809 // lignin biosynthetic process // inferred from electronic annotation	0005829 // cytosol // traceable author statement	0008168 // methyltransferase activity // inferred from electronic annotation /// 0008171 // O-methyltransferase activity // inferred from electronic annotation /// 0016740 // transferase activity // inferred from electronic annotation /// 0042409 // caffeoyl-CoA O-methyltransferase activity // inferred from sequence or structural similarity /// 0042409 // caffeoyl-CoA O-methyltransferase activity…	chr1:25491561-25492597 (+) // 100.0 //
265906_at	2.44988	1.29271	2.44988	up	-0.671498	0.621212		817095				chr2:10891139-10892373 (-) // 100.0 //
248486_at	2.46313	1.30049	2.46313	up	-0.627426	0.673066	RHD2	835179	0006952 // defense response // traceable author statement /// 0009060 // aerobic respiration // inferred from mutant phenotype /// 0010053 // root epidermal cell differentiation // inferred from mutant phenotype /// 0033198 // response to ATP // inferred from mutant phenotype /// 0055114 // oxidation reduction // inferred from electronic annotation	0005887 // integral to plasma membrane // inferred from direct assay /// 0016020 // membrane // inferred from electronic annotation /// 0016021 // integral to membrane // inferred from electronic annotation	0004601 // peroxidase activity // inferred from electronic annotation /// 0005506 // iron ion binding // inferred from electronic annotation /// 0005509 // calcium ion binding // inferred from electronic annotation /// 0009055 // electron carrier activity // inferred from electronic annotation /// 0016174 // NAD(P)H oxidase activity // inferred from mutant phenotype /// 0016491 // oxidoreductase …	chr5:20774709-20779401 (-) // 100.0 //
261305_at	2.46552	1.30189	2.46552	up	-0.604284	0.697606	GLN1;5	841268	0006542 // glutamine biosynthetic process // inferred from electronic annotation /// 0006807 // nitrogen compound metabolic process // inferred from electronic annotation /// 0009399 // nitrogen fixation // inferred from electronic annotation	0005737 // cytoplasm // inferred from electronic annotation /// 0009507 // chloroplast // inferred from direct assay	0003824 // catalytic activity // inferred from electronic annotation /// 0004356 // glutamate-ammonia ligase activity // inferred from sequence or structural similarity /// 0004356 // glutamate-ammonia ligase activity // non-traceable author statement /// 0004356 // glutamate-ammonia ligase activity // inferred from electronic annotation /// 0016874 // ligase activity // inferred from electronic …	chr1:17917451-17919594 (+) // 100.0 //
260741_at	2.46998	1.3045	2.46998	up	-0.678502	0.625998		838069	0006541 // glutamine metabolic process // inferred from electronic annotation		0016787 // hydrolase activity // inferred from electronic annotation	chr1:5180032-5181310 (-) // 100.0 //
265674_at	2.47412	1.30692	2.47412	up	-0.698147	0.60877		817778 /// 817780				chr2:13681664-13682169 (+) // 100.0 // /// chr2:13685153-13685631 (+) // 93.52 //
257110_x_at	2.48224	1.31164	2.48224	up	-0.710992	0.600648			0006508 // proteolysis // inferred from electronic annotation		0008234 // cysteine-type peptidase activity // inferred from electronic annotation	chr2:6573790-6578465 (+) // 99.25 // /// chr2:2543157-2547823 (+) // 98.9 // /// chr2:6599989-6604640 (+) // 98.79 // /// chr3:12080395-12084354 (+) // 100.0 // /// chr3:17414113-17418811 (+) // 99.02 // /// chr3:16112403-16117068 (+) // 98.84 // /// chr3:13337480-13466130 (+) // 96.42 // /// chr2:577379-582049 (-) // 98.27 // /// chr4:1925649-1930394 (-) // 98.21 // /// chr5:13231925-13236592 (-…
262832_s_at	2.48517	1.31335	2.48517	up	-0.636499	0.676848		838052 /// 838053	0006979 // response to oxidative stress // inferred from mutant phenotype	0005773 // vacuole // inferred from direct assay /// 0005886 // plasma membrane // inferred from direct assay /// 0005886 // plasma membrane // inferred from electronic annotation /// 0016020 // membrane // inferred from electronic annotation /// 0016021 // integral to membrane // inferred from electronic annotation		chr1:5128585-5129453 (-) // 100.0 //
264645_at	2.48542	1.31349	2.48542	up	-0.646346	0.667143		837415	0008152 // metabolic process // inferred from sequence or structural similarity /// 0008152 // metabolic process // inferred from electronic annotation		0003824 // catalytic activity // inferred from sequence or structural similarity /// 0003824 // catalytic activity // inferred from electronic annotation	chr1:2877696-2879107 (+) // 100.0 //
245662_at	2.48658	1.31416	2.48658	up	-0.660824	0.653338		839713				chr1:9847001-9847802 (-) // 100.0 //
266269_at	2.48942	1.31581	2.48942	up	-0.715534	0.600278	ATGSTU2	817497	0009407 // toxin catabolic process // traceable author statement	0005737 // cytoplasm // non-traceable author statement	0004364 // glutathione transferase activity // inferred from sequence or structural similarity /// 0016740 // transferase activity // inferred from electronic annotation	chr2:12637458-12638309 (-) // 100.0 //
246001_at	2.48997	1.31613	2.48997	up	-0.661022	0.655106		832202		0012505 // endomembrane system // inferred from electronic annotation		chr5:7040047-7040629 (-) // 100.0 //
251952_at	2.49071	1.31655	2.49071	up	-0.687096	0.629459		824533	0006334 // nucleosome assembly // inferred from electronic annotation	0000786 // nucleosome // inferred from electronic annotation /// 0005634 // nucleus // inferred from electronic annotation /// 0005694 // chromosome // inferred from electronic annotation	0003677 // DNA binding // inferred from sequence or structural similarity /// 0003677 // DNA binding // inferred from electronic annotation	chr3:19900335-19900752 (+) // 100.0 //
257061_at	2.4969	1.32014	2.4969	up	-0.688272	0.631865		821353				chr3:6258182-6258413 (-) // 100.0 //
267026_at	2.50343	1.32391	2.50343	up	-0.787447	0.536458		818414	0006350 // transcription // inferred from electronic annotation /// 0006355 // regulation of transcription, DNA-dependent // inferred from sequence or structural similarity /// 0006355 // regulation of transcription, DNA-dependent // inferred from electronic annotation /// 0009738 // abscisic acid mediated signaling // inferred from electronic annotation	0005634 // nucleus // inferred from sequence or structural similarity /// 0005634 // nucleus // inferred from electronic annotation /// 0009507 // chloroplast // inferred from electronic annotation	0003677 // DNA binding // inferred from sequence or structural similarity /// 0003677 // DNA binding // inferred from electronic annotation /// 0003700 // transcription factor activity // inferred from sequence or structural similarity /// 0003700 // transcription factor activity // inferred from electronic annotation	chr2:16074524-16075259 (-) // 100.0 //
257138_at	2.51248	1.32911	2.51248	up	-0.582422	0.746689		822521				chr3:10891591-10893076 (+) // 100.0 //
259975_at	2.51551	1.33085	2.51551	up	-0.657357	0.673495		843980	0006694 // steroid biosynthetic process // inferred from electronic annotation /// 0008152 // metabolic process // inferred from electronic annotation /// 0009809 // lignin biosynthetic process // inferred from sequence or structural similarity	0012505 // endomembrane system // inferred from electronic annotation	0003824 // catalytic activity // inferred from electronic annotation /// 0003854 // 3-beta-hydroxy-delta5-steroid dehydrogenase activity // inferred from electronic annotation /// 0005488 // binding // inferred from electronic annotation /// 0016621 // cinnamoyl-CoA reductase activity // inferred from sequence or structural similarity	chr1:28694848-28696299 (-) // 100.0 //
246676_at	2.52175	1.33442	2.52175	up	-0.642736	0.691686						chr5:11568990-11570062 (-) // 100.0 //
259479_at	2.52854	1.3383	2.52854	up	-0.708256	0.630046		838483	0006979 // response to oxidative stress // inferred from mutant phenotype			chr1:6568132-6568393 (+) // 100.0 //
266270_at	2.53193	1.34024	2.53193	up	-0.761973	0.578263	ATGSTU3	817496	0009407 // toxin catabolic process // traceable author statement	0005737 // cytoplasm // non-traceable author statement	0004364 // glutathione transferase activity // inferred from sequence or structural similarity /// 0016740 // transferase activity // inferred from electronic annotation	chr2:12635742-12636567 (-) // 100.0 //
245584_at	2.53216	1.34037	2.53216	up	-0.598193	0.742174	ATAO1	827152	0009308 // cellular amine metabolic process // inferred from electronic annotation /// 0009834 // secondary cell wall biogenesis // traceable author statement /// 0055114 // oxidation reduction // inferred from electronic annotation	0005618 // cell wall // inferred from direct assay	0005507 // copper ion binding // inferred from sequence or structural similarity /// 0005507 // copper ion binding // inferred from electronic annotation /// 0008131 // amine oxidase activity // inferred from direct assay /// 0008131 // amine oxidase activity // inferred from electronic annotation /// 0016491 // oxidoreductase activity // inferred from electronic annotation /// 0046872 // metal i…	chr4:8541874-8544300 (+) // 100.0 //
265185_at	2.53888	1.34419	2.53888	up	-0.689184	0.655008		838977				chr1:8373395-8375796 (-) // 100.0 //
247949_at	2.54119	1.3455	2.54119	up	-0.699573	0.645929	CYP81F2	835828	0002213 // defense response to insect // inferred from mutant phenotype /// 0009759 // indole glucosinolate biosynthetic process // inferred from mutant phenotype /// 0019760 // glucosinolate metabolic process // inferred from mutant phenotype /// 0042343 // indole glucosinolate metabolic process // inferred from mutant phenotype /// 0042742 // defense response to bacterium // inferred from mutan…	0012505 // endomembrane system // inferred from electronic annotation	0004497 // monooxygenase activity // inferred from electronic annotation /// 0005506 // iron ion binding // inferred from electronic annotation /// 0009055 // electron carrier activity // inferred from electronic annotation /// 0016491 // oxidoreductase activity // inferred from electronic annotation /// 0019825 // oxygen binding // inferred from sequence or structural similarity /// 0020037 // h…	chr5:23205136-23206907 (+) // 100.0 //
263182_at	2.54769	1.34919	2.54769	up	-0.730677	0.618513		837061		0012505 // endomembrane system // inferred from electronic annotation		chr1:1661827-1662097 (-) // 100.0 //
253060_at	2.54938	1.35015	2.54938	up	-0.791122	0.559024		829927		0009507 // chloroplast // inferred from electronic annotation		chr4:17718227-17718599 (+) // 100.0 //
256285_at	2.54966	1.3503	2.54966	up	-0.814793	0.53551		820430				chr3:3967133-3967655 (+) // 100.0 //
266292_at	2.55083	1.35097	2.55083	up	-0.696613	0.654353	SAG13	817484	0007568 // aging // inferred from expression pattern /// 0008152 // metabolic process // inferred from electronic annotation /// 0055114 // oxidation reduction // inferred from electronic annotation		0003824 // catalytic activity // inferred from electronic annotation /// 0004022 // alcohol dehydrogenase activity // traceable author statement /// 0005488 // binding // inferred from electronic annotation /// 0016491 // oxidoreductase activity // inferred from sequence or structural similarity /// 0016491 // oxidoreductase activity // inferred from electronic annotation	chr2:12608112-12609299 (+) // 100.0 //
259297_at	2.55144	1.35131	2.55144	up	-0.663117	0.688195		819700	0006952 // defense response // inferred from sequence or structural similarity /// 0007165 // signal transduction // inferred by curator /// 0010204 // defense response signaling pathway, resistance gene-independent // inferred from mutant phenotype	0012505 // endomembrane system // inferred from electronic annotation	0005515 // protein binding // inferred from sequence or structural similarity /// 0005515 // protein binding // non-traceable author statement /// 0005515 // protein binding // inferred from electronic annotation /// 0016301 // kinase activity // inferred from sequence or structural similarity	chr3:1530905-1533266 (-) // 100.0 //
249260_at	2.55623	1.35402	2.55623	up	-0.728549	0.625467		834170	0006468 // protein amino acid phosphorylation // inferred from electronic annotation		0004672 // protein kinase activity // inferred from electronic annotation /// 0004713 // protein tyrosine kinase activity // inferred from electronic annotation /// 0005524 // ATP binding // inferred from electronic annotation /// 0016301 // kinase activity // inferred from sequence or structural similarity /// 0016301 // kinase activity // inferred from electronic annotation	chr5:16685346-16686426 (+) // 100.0 //
258682_at	2.5565	1.35417	2.5565	up	-0.773266	0.580907	ATPK19	820019	0006468 // protein amino acid phosphorylation // inferred from direct assay /// 0006468 // protein amino acid phosphorylation // inferred from electronic annotation /// 0009408 // response to heat // inferred from expression pattern /// 0009409 // response to cold // inferred from expression pattern /// 0009651 // response to salt stress // inferred from expression pattern /// 0045727 // positive…	0005634 // nucleus // inferred from direct assay	0000166 // nucleotide binding // inferred from electronic annotation /// 0004672 // protein kinase activity // inferred from sequence or structural similarity /// 0004672 // protein kinase activity // inferred from electronic annotation /// 0004674 // protein serine/threonine kinase activity // inferred from electronic annotation /// 0005524 // ATP binding // inferred from electronic annotation /…	chr3:2648630-2650413 (-) // 100.0 //
264923_s_at	2.56078	1.35658	2.56078	up	-0.739879	0.616704	TPX2	842368 /// 842909	0045454 // cell redox homeostasis // inferred from electronic annotation /// 0055114 // oxidation reduction // inferred from electronic annotation	0005737 // cytoplasm // inferred from electronic annotation /// 0005886 // plasma membrane // inferred from direct assay	0004601 // peroxidase activity // inferred from electronic annotation /// 0016209 // antioxidant activity // inferred from sequence or structural similarity /// 0016209 // antioxidant activity // inferred from electronic annotation /// 0016491 // oxidoreductase activity // inferred from electronic annotation /// 0051920 // peroxiredoxin activity // inferred from electronic annotation	chr1:22364791-22365482 (+) // 100.0 // /// chr1:24561189-24561892 (-) // 96.32 //
264929_at	2.56178	1.35715	2.56178	up	-0.674477	0.682669		842367	0055114 // oxidation reduction // inferred from electronic annotation		0004033 // aldo-keto reductase activity // inferred from sequence or structural similarity /// 0016491 // oxidoreductase activity // inferred from electronic annotation	chr1:22362277-22363747 (-) // 100.0 // /// chr1:22351774-22360292 (-) // 90.21 //
254158_at	2.56391	1.35834	2.56391	up	-0.663921	0.694424		828540				chr4:12612563-12613596 (+) // 100.0 //
261240_at	2.56548	1.35923	2.56548	up	-0.654904	0.704323	ATSBT3.5	840188	0006508 // proteolysis // inferred from sequence or structural similarity /// 0006508 // proteolysis // inferred from electronic annotation /// 0043086 // negative regulation of catalytic activity // inferred from electronic annotation	0048046 // apoplast // inferred from direct assay	0004252 // serine-type endopeptidase activity // inferred from electronic annotation /// 0008233 // peptidase activity // inferred from electronic annotation /// 0042802 // identical protein binding // inferred from electronic annotation	chr1:11937613-11940836 (+) // 100.0 //
246174_s_at	2.56578	1.3594	2.56578	up	-0.648509	0.71089		832919 /// 832923				chr5:10316312-10317164 (+) // 100.0 // /// chr5:10338726-10339578 (-) // 100.0 //
AFFX-r2-Bs-lys-3_at	2.57695	1.36566	2.57695	up	-0.612198	0.753465			0008652 // amino acid biosynthetic process // inferred from electronic annotation /// 0009085 // lysine biosynthetic process // inferred from electronic annotation /// 0009089 // lysine biosynthetic process via diaminopimelate // inferred from electronic annotation		0003824 // catalytic activity // inferred from electronic annotation /// 0008836 // diaminopimelate decarboxylase activity // inferred from electronic annotation /// 0016829 // lyase activity // inferred from electronic annotation /// 0016831 // carboxy-lyase activity // inferred from electronic annotation
246418_at	2.5771	1.36575	2.5771	up	-0.637221	0.728527		831559	0006979 // response to oxidative stress // inferred from expression pattern /// 0008152 // metabolic process // inferred from electronic annotation /// 0055114 // oxidation reduction // inferred from electronic annotation		0003824 // catalytic activity // inferred from electronic annotation /// 0005488 // binding // inferred from electronic annotation /// 0008270 // zinc ion binding // inferred from electronic annotation /// 0016491 // oxidoreductase activity // inferred from electronic annotation	chr5:5574539-5575887 (-) // 100.0 //
260965_s_at	2.58189	1.36843	2.58189	up	-0.582869	0.785561			0006508 // proteolysis // inferred from sequence similarity		0008234 // cysteine-type peptidase activity // inferred from sequence similarity	chr2:4880668-4885648 (+) // 98.76 // /// chr2:1996198-2001141 (+) // 94.19 // /// chr5:10433340-10437602 (+) // 81.64 // /// chr1:17046980-17052001 (-) // 99.97 // /// chr2:7021548-7026522 (-) // 96.01 //
255543_at	2.58772	1.37168	2.58772	up	-0.636817	0.734867		828228				chr4:808472-810431 (-) // 100.0 //
260919_at	2.59383	1.37509	2.59383	up	-0.683384	0.691702		838752	0006979 // response to oxidative stress // inferred from mutant phenotype	0005783 // endoplasmic reticulum // inferred from mutant phenotype		chr1:7534521-7537566 (-) // 100.0 //
247789_at	2.59484	1.37564	2.59484	up	-0.625145	0.7505		835982			0005488 // binding // inferred from electronic annotation	chr5:23725472-23726546 (-) // 100.0 //
252421_at	2.5975	1.37712	2.5975	up	-0.693703	0.683421		823908	0005975 // carbohydrate metabolic process // inferred from electronic annotation /// 0006032 // chitin catabolic process // inferred from electronic annotation /// 0016998 // cell wall macromolecule catabolic process // inferred from electronic annotation	0012505 // endomembrane system // inferred from electronic annotation	0004568 // chitinase activity // inferred from sequence or structural similarity /// 0004568 // chitinase activity // inferred from electronic annotation	chr3:17532028-17532982 (+) // 100.0 //
267425_at	2.60731	1.38256	2.60731	up	-0.645194	0.737366		818046	0009611 // response to wounding // inferred from expression pattern /// 0009753 // response to jasmonic acid stimulus // inferred from expression pattern	0012505 // endomembrane system // inferred from electronic annotation	0003824 // catalytic activity // inferred from electronic annotation /// 0009055 // electron carrier activity // inferred from sequence or structural similarity /// 0016491 // oxidoreductase activity // inferred from electronic annotation /// 0050660 // FAD binding // inferred from electronic annotation	chr2:14692370-14693993 (+) // 100.0 //
245151_at	2.61461	1.3866	2.61461	up	-0.658586	0.72801		819368	0042545 // cell wall modification // inferred from electronic annotation	0005618 // cell wall // inferred from electronic annotation /// 0009505 // plant-type cell wall // inferred from sequence or structural similarity /// 0012505 // endomembrane system // inferred from electronic annotation	0004857 // enzyme inhibitor activity // inferred from electronic annotation /// 0016787 // hydrolase activity // inferred from electronic annotation /// 0030599 // pectinesterase activity // inferred from sequence or structural similarity /// 0030599 // pectinesterase activity // inferred from electronic annotation /// 0045330 // aspartyl esterase activity // inferred from electronic annotation	chr2:19516093-19518674 (+) // 100.0 //
267035_at	2.6226	1.391	2.6226	up	-0.698537	0.692458	AGT3	818421	0009853 // photorespiration // inferred from electronic annotation	0005739 // mitochondrion // inferred from electronic annotation	0003824 // catalytic activity // inferred from electronic annotation /// 0008453 // alanine-glyoxylate transaminase activity // inferred from sequence or structural similarity /// 0008453 // alanine-glyoxylate transaminase activity // inferred from electronic annotation /// 0008483 // transaminase activity // inferred from electronic annotation /// 0016740 // transferase activity // inferred from…	chr2:16090856-16093052 (+) // 100.0 //
253271_s_at	2.62284	1.39113	2.62284	up	-0.656986	0.734142	ASK11	829569 /// 829598	0006511 // ubiquitin-dependent protein catabolic process // inferred from sequence or structural similarity /// 0006511 // ubiquitin-dependent protein catabolic process // inferred from electronic annotation	0012505 // endomembrane system // inferred from electronic annotation	0004842 // ubiquitin-protein ligase activity // inferred from sequence or structural similarity /// 0005515 // protein binding // inferred from physical interaction /// 0005515 // protein binding // inferred from electronic annotation /// 0016874 // ligase activity // inferred from electronic annotation	chr4:16379006-16379465 (+) // 100.0 // /// chr4:16480025-16480484 (-) // 99.35 //
249684_s_at	2.6255	1.39259	2.6255	up	-0.636291	0.7563	CYP716A1	833607 /// 833610	0055114 // oxidation reduction // inferred from electronic annotation	0012505 // endomembrane system // inferred from electronic annotation	0004497 // monooxygenase activity // inferred from electronic annotation /// 0005506 // iron ion binding // inferred from electronic annotation /// 0009055 // electron carrier activity // inferred from electronic annotation /// 0016491 // oxidoreductase activity // inferred from electronic annotation /// 0019825 // oxygen binding // inferred from sequence or structural similarity /// 0020037 // h…	chr5:14212606-14214843 (+) // 100.0 //
258610_at	2.63789	1.39938	2.63789	up	-0.759982	0.639401	ILR1	821199	0006508 // proteolysis // inferred from sequence or structural similarity /// 0006508 // proteolysis // inferred from electronic annotation /// 0009850 // auxin metabolic process // inferred from mutant phenotype	0005783 // endoplasmic reticulum // inferred from direct assay	0008237 // metallopeptidase activity // inferred from sequence or structural similarity /// 0008237 // metallopeptidase activity // inferred from electronic annotation /// 0010210 // IAA-Phe conjugate hydrolase activity // inferred from direct assay /// 0010211 // IAA-Leu conjugate hydrolase activity // inferred from direct assay /// 0016787 // hydrolase activity // inferred from electronic annot…	chr3:631999-633866 (+) // 100.0 //
247941_at	2.64018	1.40064	2.64018	up	-0.550782	0.849857		835826	0006897 // endocytosis // inferred from electronic annotation /// 0048268 // clathrin coat assembly // inferred from electronic annotation	0005794 // Golgi apparatus // inferred from electronic annotation /// 0005905 // coated pit // inferred from electronic annotation /// 0016020 // membrane // inferred from electronic annotation /// 0030118 // clathrin coat // inferred from electronic annotation /// 0031410 // cytoplasmic vesicle // inferred from electronic annotation	0005488 // binding // inferred from sequence or structural similarity /// 0005543 // phospholipid binding // inferred from electronic annotation /// 0005545 // phosphatidylinositol binding // inferred from electronic annotation /// 0030276 // clathrin binding // inferred from electronic annotation	chr5:23194921-23197827 (+) // 100.0 //
265211_at	2.64532	1.40344	2.64532	up	-0.849944	0.553496	ATECP63	818236	0009793 // embryonic development ending in seed dormancy // inferred from sequence or structural similarity			chr2:15364097-15365631 (-) // 100.0 //
252214_at	2.64943	1.40568	2.64943	up	-0.706307	0.699373	ATERF#011	824188	0006350 // transcription // inferred from electronic annotation /// 0006355 // regulation of transcription, DNA-dependent // inferred from sequence or structural similarity /// 0006355 // regulation of transcription, DNA-dependent // inferred from electronic annotation /// 0009873 // ethylene mediated signaling pathway // inferred from electronic annotation /// 0010200 // response to chitin // in…	0005634 // nucleus // inferred from sequence or structural similarity /// 0005634 // nucleus // inferred from electronic annotation	0003677 // DNA binding // inferred from sequence or structural similarity /// 0003677 // DNA binding // inferred from electronic annotation /// 0003700 // transcription factor activity // inferred from sequence or structural similarity /// 0003700 // transcription factor activity // inferred from electronic annotation	chr3:18645668-18646130 (+) // 100.0 //
257468_at	2.65098	1.40652	2.65098	up	-0.552833	0.853691		841154		0012505 // endomembrane system // inferred from electronic annotation		chr1:17106896-17107364 (+) // 91.72 // /// chr3:3817404-3817868 (+) // 91.08 // /// chr1:17417050-17417521 (-) // 100.0 //
264514_at	2.65526	1.40885	2.65526	up	-0.734897	0.673955		837475	0008152 // metabolic process // inferred from electronic annotation /// 0009809 // lignin biosynthetic process // inferred from sequence or structural similarity /// 0044237 // cellular metabolic process // inferred from electronic annotation	0012505 // endomembrane system // inferred from electronic annotation	0003824 // catalytic activity // inferred from electronic annotation /// 0004022 // alcohol dehydrogenase activity // inferred from sequence or structural similarity /// 0005488 // binding // inferred from electronic annotation /// 0045551 // cinnamyl-alcohol dehydrogenase activity // inferred from sequence or structural similarity /// 0050662 // coenzyme binding // inferred from electronic annot…	chr1:3066812-3068486 (+) // 100.0 //
246831_at	2.65978	1.41131	2.65978	up	-0.766172	0.645137	MSS1	832703	0006810 // transport // inferred from electronic annotation /// 0008643 // carbohydrate transport // inferred from electronic annotation /// 0055085 // transmembrane transport // inferred from electronic annotation	0005886 // plasma membrane // inferred from direct assay /// 0005886 // plasma membrane // inferred from electronic annotation /// 0016020 // membrane // inferred from sequence or structural similarity /// 0016020 // membrane // inferred from electronic annotation /// 0016021 // integral to membrane // inferred from electronic annotation	0005215 // transporter activity // inferred from electronic annotation /// 0005351 // sugar:hydrogen symporter activity // inferred from sequence or structural similarity /// 0005351 // sugar:hydrogen symporter activity // inferred from electronic annotation /// 0005358 // high-affinity hydrogen:glucose symporter activity // inferred from direct assay /// 0009679 // hexose:hydrogen symporter acti…	chr5:9243853-9246997 (-) // 100.0 //
254926_at	2.66992	1.4168	2.66992	up	-0.77203	0.644768	ACS6	826730	0006952 // defense response // inferred from electronic annotation /// 0008631 // induction of apoptosis by oxidative stress // inferred from expression pattern /// 0009058 // biosynthetic process // inferred from electronic annotation /// 0009605 // response to external stimulus // inferred from expression pattern /// 0009611 // response to wounding // inferred from expression pattern /// 000961…		0003824 // catalytic activity // inferred from electronic annotation /// 0016769 // transferase activity, transferring nitrogenous groups // inferred from electronic annotation /// 0016829 // lyase activity // inferred from electronic annotation /// 0016847 // 1-aminocyclopropane-1-carboxylate synthase activity // inferred from direct assay /// 0016847 // 1-aminocyclopropane-1-carboxylate synthas…	chr4:6864163-6865918 (+) // 100.0 //
246698_at	2.68407	1.42442	2.68407	up	-0.59771	0.826712						chr5:12222720-12224101 (+) // 94.42 // /// chr5:11608300-11609219 (+) // 100.0 // /// chr3:12382660-12383569 (+) // 91.01 // /// chr3:17124408-17125302 (+) // 91.32 // /// chr1:15395206-15396554 (+) // 92.25 // /// chr1:14076280-14077193 (+) // 95.19 // /// chr1:18165460-18166354 (+) // 92.87 // /// chr1:15297103-15298451 (+) // 92.25 // /// chr4:3945729-3947106 (-) // 96.43 //
261763_at	2.7165	1.44175	2.7165	up	-0.758164	0.683587	ATPDR12	838122	0006810 // transport // inferred from electronic annotation /// 0006855 // multidrug transport // inferred from sequence or structural similarity /// 0006952 // defense response // inferred from electronic annotation /// 0009607 // response to biotic stimulus // traceable author statement /// 0009723 // response to ethylene stimulus // traceable author statement /// 0009751 // response to salicyl…	0005886 // plasma membrane // inferred from direct assay /// 0005886 // plasma membrane // inferred from electronic annotation /// 0016020 // membrane // inferred from electronic annotation /// 0016021 // integral to membrane // inferred from electronic annotation	0000166 // nucleotide binding // inferred from electronic annotation /// 0005524 // ATP binding // inferred from electronic annotation /// 0016887 // ATPase activity // inferred from electronic annotation /// 0017111 // nucleoside-triphosphatase activity // inferred from electronic annotation /// 0042626 // ATPase activity, coupled to transmembrane movement of substances // inferred from sequence…	chr1:5331987-5338170 (-) // 100.0 //
265008_at	2.73077	1.44931	2.73077	up	-0.834112	0.615197	MLO6	842450	0006952 // defense response // inferred from sequence or structural similarity /// 0006952 // defense response // inferred from electronic annotation /// 0008219 // cell death // inferred from sequence or structural similarity /// 0008219 // cell death // inferred from electronic annotation /// 0009607 // response to biotic stimulus // inferred from electronic annotation /// 0009817 // defense re…	0005886 // plasma membrane // inferred from sequence or structural similarity /// 0005886 // plasma membrane // traceable author statement /// 0016020 // membrane // inferred from electronic annotation /// 0016021 // integral to membrane // inferred from electronic annotation	0005516 // calmodulin binding // inferred from sequence or structural similarity /// 0005516 // calmodulin binding // inferred from electronic annotation	chr1:22712539-22715697 (-) // 100.0 //
251176_at	2.7313	1.44959	2.7313	up	-0.719109	0.730478		825513	0006754 // ATP biosynthetic process // inferred from electronic annotation /// 0006810 // transport // inferred from electronic annotation /// 0006811 // ion transport // inferred from electronic annotation /// 0006812 // cation transport // inferred from electronic annotation /// 0006816 // calcium ion transport // inferred from electronic annotation /// 0008152 // metabolic process // inferred …	0016020 // membrane // inferred from electronic annotation /// 0016021 // integral to membrane // inferred from electronic annotation	0000166 // nucleotide binding // inferred from electronic annotation /// 0000287 // magnesium ion binding // inferred from electronic annotation /// 0003824 // catalytic activity // inferred from electronic annotation /// 0005388 // calcium-transporting ATPase activity // inferred from sequence or structural similarity /// 0005388 // calcium-transporting ATPase activity // inferred from electroni…	chr3:23418086-23421188 (-) // 100.0 //
254408_at	2.73668	1.45243	2.73668	up	-0.703887	0.748542	B120	827891	0006468 // protein amino acid phosphorylation // inferred from electronic annotation /// 0048544 // recognition of pollen // inferred from electronic annotation	0005886 // plasma membrane // inferred from direct assay	0004672 // protein kinase activity // inferred from sequence or structural similarity /// 0004672 // protein kinase activity // inferred from electronic annotation /// 0004674 // protein serine/threonine kinase activity // inferred from electronic annotation /// 0005524 // ATP binding // inferred from electronic annotation /// 0005529 // sugar binding // inferred from sequence or structural simil…	chr4:11394468-11397485 (-) // 100.0 //
247177_at	2.7393	1.45381	2.7393	up	-0.7594	0.694406		836655				chr5:26112491-26112944 (-) // 100.0 //
257015_at	2.74048	1.45443	2.74048	up	-0.586753	0.867674		822498	0006508 // proteolysis // inferred from electronic annotation	0012505 // endomembrane system // inferred from electronic annotation	0008236 // serine-type peptidase activity // inferred from electronic annotation	chr3:10749987-10750970 (-) // 100.0 //
262085_at	2.74415	1.45636	2.74415	up	-0.700843	0.755518		842057				chr1:20970401-20970798 (-) // 100.0 //
260203_at	2.75937	1.46434	2.75937	up	-0.682183	0.782155	ANAC019	841722	0006350 // transcription // inferred from electronic annotation /// 0006355 // regulation of transcription, DNA-dependent // inferred from electronic annotation /// 0007275 // multicellular organismal development // inferred from sequence or structural similarity /// 0009414 // response to water deprivation // inferred from mutant phenotype /// 0045449 // regulation of transcription // inferred f…	0005634 // nucleus // inferred from electronic annotation	0003677 // DNA binding // inferred from electronic annotation /// 0003700 // transcription factor activity // inferred from direct assay /// 0003700 // transcription factor activity // inferred from sequence or structural similarity /// 0005515 // protein binding // inferred from physical interaction	chr1:19700959-19702112 (-) // 100.0 //
250738_at	2.75954	1.46443	2.75954	up	-0.714126	0.750304	ASA1	830457	0000162 // tryptophan biosynthetic process // traceable author statement /// 0000162 // tryptophan biosynthetic process // inferred from electronic annotation /// 0008652 // amino acid biosynthetic process // inferred from electronic annotation /// 0009058 // biosynthetic process // inferred from electronic annotation /// 0009073 // aromatic amino acid family biosynthetic process // inferred from…	0005950 // anthranilate synthase complex // non-traceable author statement /// 0009507 // chloroplast // traceable author statement /// 0009507 // chloroplast // inferred from direct assay /// 0009507 // chloroplast // inferred from electronic annotation /// 0009536 // plastid // inferred from electronic annotation	0004049 // anthranilate synthase activity // inferred from genetic interaction /// 0004049 // anthranilate synthase activity // inferred from mutant phenotype /// 0004049 // anthranilate synthase activity // inferred from electronic annotation /// 0016829 // lyase activity // inferred from electronic annotation /// 0016833 // oxo-acid-lyase activity // inferred from electronic annotation	chr5:1719740-1722812 (-) // 100.0 //
258338_at	2.77268	1.47128	2.77268	up	-0.765341	0.705942		820860	0006516 // glycoprotein catabolic process // inferred from sequence or structural similarity		0004067 // asparaginase activity // inferred from direct assay /// 0004067 // asparaginase activity // inferred from sequence or structural similarity /// 0008233 // peptidase activity // inferred from electronic annotation /// 0008798 // beta-aspartyl-peptidase activity // inferred from electronic annotation /// 0016787 // hydrolase activity // inferred from electronic annotation	chr3:5471799-5473039 (+) // 100.0 //
264638_at	2.77707	1.47357	2.77707	up	-0.72326	0.750305	FT	842859	0007275 // multicellular organismal development // inferred from electronic annotation /// 0009908 // flower development // inferred from electronic annotation /// 0009911 // positive regulation of flower development // inferred from mutant phenotype /// 0030154 // cell differentiation // inferred from electronic annotation /// 0048573 // photoperiodism, flowering // inferred from expression patt…	0005634 // nucleus // inferred from direct assay /// 0005634 // nucleus // inferred from electronic annotation /// 0005737 // cytoplasm // inferred from direct assay /// 0005737 // cytoplasm // inferred from electronic annotation	0005515 // protein binding // inferred from physical interaction /// 0008429 // phosphatidylethanolamine binding // inferred from sequence or structural similarity	chr1:24335172-24337352 (+) // 100.0 //
249459_at	2.79288	1.48175	2.79288	up	-0.752925	0.728829		833954	0006979 // response to oxidative stress // inferred from electronic annotation /// 0042744 // hydrogen peroxide catabolic process // inferred from electronic annotation /// 0050832 // defense response to fungus // inferred from mutant phenotype /// 0055114 // oxidation reduction // inferred from electronic annotation	0005576 // extracellular region // inferred from electronic annotation /// 0012505 // endomembrane system // inferred from electronic annotation	0004601 // peroxidase activity // inferred from sequence or structural similarity /// 0004601 // peroxidase activity // inferred from electronic annotation /// 0005506 // iron ion binding // inferred from electronic annotation /// 0005509 // calcium ion binding // inferred from electronic annotation /// 0009055 // electron carrier activity // inferred from electronic annotation /// 0016491 // oxi…	chr5:15864508-15866255 (-) // 100.0 //
257500_s_at	2.79823	1.48451	2.79823	up	-0.739026	0.745487	SCPL2	833615 /// 843664	0006508 // proteolysis // inferred from sequence or structural similarity /// 0006508 // proteolysis // inferred from electronic annotation	0005576 // extracellular region // inferred from electronic annotation /// 0012505 // endomembrane system // inferred from electronic annotation	0004180 // carboxypeptidase activity // inferred from electronic annotation /// 0004185 // serine-type carboxypeptidase activity // inferred from sequence or structural similarity /// 0004185 // serine-type carboxypeptidase activity // inferred from electronic annotation /// 0008233 // peptidase activity // inferred from electronic annotation /// 0016787 // hydrolase activity // inferred from ele…	chr5:14256427-14259092 (+) // 97.06 // /// chr1:27563333-27565709 (-) // 100.0 // /// chr1:27556630-27568838 (-) // 90.87 //
249747_at	2.80119	1.48604	2.80119	up	-0.809464	0.676576		832531		0005886 // plasma membrane // inferred from direct assay		chr5:8421792-8423345 (-) // 100.0 //
256319_at	2.80205	1.48648	2.80205	up	-0.693871	0.79261		840493	0005992 // trehalose biosynthetic process // inferred from sequence or structural similarity /// 0005992 // trehalose biosynthetic process // inferred from electronic annotation /// 0008152 // metabolic process // inferred from electronic annotation		0003824 // catalytic activity // inferred from electronic annotation /// 0004805 // trehalose-phosphatase activity // inferred from sequence or structural similarity	chr1:13364411-13366177 (-) // 100.0 //
265203_at	2.80741	1.48924	2.80741	up	-0.8218	0.667443		818235		0012505 // endomembrane system // inferred from electronic annotation /// 0016021 // integral to membrane // inferred from electronic annotation		chr2:15360225-15362129 (-) // 100.0 //
250918_at	2.80975	1.49044	2.80975	up	-0.764209	0.726231		831778	0006629 // lipid metabolic process // inferred from electronic annotation /// 0016042 // lipid catabolic process // inferred from electronic annotation	0005576 // extracellular region // inferred from electronic annotation /// 0012505 // endomembrane system // inferred from electronic annotation	0004091 // carboxylesterase activity // inferred from sequence or structural similarity /// 0016787 // hydrolase activity // inferred from electronic annotation /// 0016788 // hydrolase activity, acting on ester bonds // inferred from electronic annotation	chr5:915648-918325 (+) // 100.0 //
252840_at	2.81007	1.49061	2.81007	up	-0.657709	0.832896						chr3:14286149-14290699 (-) // 90.24 // /// chr5:12327751-12332297 (-) // 100.0 //
261474_at	2.81762	1.49448	2.81762	up	-0.793708	0.700767		838016	0006979 // response to oxidative stress // inferred from electronic annotation /// 0042744 // hydrogen peroxide catabolic process // inferred from electronic annotation /// 0055114 // oxidation reduction // inferred from electronic annotation	0005576 // extracellular region // inferred from electronic annotation /// 0012505 // endomembrane system // inferred from electronic annotation	0004601 // peroxidase activity // inferred from sequence or structural similarity /// 0004601 // peroxidase activity // inferred from electronic annotation /// 0005506 // iron ion binding // inferred from electronic annotation /// 0005509 // calcium ion binding // inferred from electronic annotation /// 0009055 // electron carrier activity // inferred from electronic annotation /// 0016491 // oxi…	chr1:4974227-4975595 (-) // 100.0 //
261934_at	2.82452	1.49801	2.82452	up	-0.787412	0.710593	ATUGT85A1	838846	0008152 // metabolic process // inferred from electronic annotation		0008194 // UDP-glycosyltransferase activity // inferred from sequence or structural similarity /// 0015020 // glucuronosyltransferase activity // inferred from sequence or structural similarity /// 0016740 // transferase activity // inferred from electronic annotation /// 0016757 // transferase activity, transferring glycosyl groups // inferred from sequence or structural similarity /// 0016757 /…	chr1:7903839-7906596 (-) // 100.0 //
247913_at	2.82521	1.49836	2.82521	up	-0.816756	0.6816		835855				chr5:23306389-23306782 (-) // 100.0 //
262256_at	2.82635	1.49894	2.82635	up	-0.678654	0.820286						chr1:20089251-20093820 (+) // 100.0 //
250308_at	2.84462	1.50824	2.84462	up	-0.784035	0.7242	CPK17	831091	0006468 // protein amino acid phosphorylation // inferred from sequence or structural similarity /// 0006468 // protein amino acid phosphorylation // inferred from electronic annotation	0016020 // membrane // inferred from electronic annotation	0000166 // nucleotide binding // inferred from electronic annotation /// 0004672 // protein kinase activity // inferred from electronic annotation /// 0004674 // protein serine/threonine kinase activity // inferred from electronic annotation /// 0004683 // calmodulin-dependent protein kinase activity // inferred from sequence or structural similarity /// 0005509 // calcium ion binding // inferred…	chr5:3937136-3939324 (+) // 100.0 //
259445_at	2.85717	1.51459	2.85717	up	-0.852333	0.662257	ATGA2OX6	839508	0009639 // response to red or far red light // inferred from expression pattern /// 0045487 // gibberellin catabolic process // inferred from direct assay /// 0055114 // oxidation reduction // inferred from electronic annotation		0005506 // iron ion binding // inferred from electronic annotation /// 0016491 // oxidoreductase activity // inferred from electronic annotation /// 0045543 // gibberellin 2-beta-dioxygenase activity // inferred from direct assay	chr1:486963-489391 (+) // 100.0 //
267559_at	2.8614	1.51672	2.8614	up	-0.694634	0.822087	CYP76C2	819165	0055114 // oxidation reduction // inferred from electronic annotation	0016020 // membrane // inferred from electronic annotation /// 0016021 // integral to membrane // inferred from electronic annotation	0004497 // monooxygenase activity // inferred from electronic annotation /// 0005506 // iron ion binding // inferred from electronic annotation /// 0009055 // electron carrier activity // inferred from electronic annotation /// 0016491 // oxidoreductase activity // inferred from electronic annotation /// 0019825 // oxygen binding // inferred from sequence or structural similarity /// 0020037 // h…	chr2:18787008-18788996 (-) // 100.0 //
245076_at	2.86704	1.51956	2.86704	up	-0.835312	0.684251	GH3.3	816849	0009733 // response to auxin stimulus // inferred from sequence or structural similarity /// 0010252 // auxin homeostasis // traceable author statement		0010279 // indole-3-acetic acid amido synthetase activity // inferred from direct assay /// 0016874 // ligase activity // inferred from electronic annotation	chr2:9871204-9873582 (-) // 100.0 //
263228_at	2.87047	1.52129	2.87047	up	-0.773696	0.747589		839950		0012505 // endomembrane system // inferred from electronic annotation	0003824 // catalytic activity // inferred from electronic annotation /// 0009055 // electron carrier activity // inferred from sequence or structural similarity /// 0016491 // oxidoreductase activity // inferred from electronic annotation /// 0050660 // FAD binding // inferred from electronic annotation	chr1:10892604-10894419 (+) // 100.0 //
255034_at	2.88131	1.52672	2.88131	up	-0.64734	0.879384						chr4:6034976-6036403 (+) // 100.0 //
257206_at	2.88814	1.53014	2.88814	up	-0.764499	0.76564		820901	0010200 // response to chitin // inferred from expression pattern	0005618 // cell wall // inferred from direct assay /// 0005634 // nucleus // inferred from direct assay /// 0009505 // plant-type cell wall // inferred from direct assay /// 0048046 // apoplast // inferred from direct assay	0005488 // binding // inferred from electronic annotation /// 0005529 // sugar binding // inferred from electronic annotation /// 0030246 // carbohydrate binding // inferred from sequence or structural similarity	chr3:5624591-5625422 (-) // 100.0 //
265260_at	2.89222	1.53218	2.89222	up	-0.709044	0.823134	ANAC042	818902	0006350 // transcription // inferred from electronic annotation /// 0006355 // regulation of transcription, DNA-dependent // inferred from electronic annotation /// 0007275 // multicellular organismal development // inferred from sequence or structural similarity /// 0045449 // regulation of transcription // inferred from electronic annotation	0005634 // nucleus // inferred from electronic annotation	0003677 // DNA binding // inferred from electronic annotation /// 0003700 // transcription factor activity // inferred from sequence or structural similarity	chr2:17887693-17889661 (-) // 100.0 //
256159_at	2.9066	1.53933	2.9066	up	-0.729903	0.809431	JAZ8	839893	0006350 // transcription // inferred from electronic annotation /// 0006355 // regulation of transcription, DNA-dependent // inferred from electronic annotation /// 0006952 // defense response // inferred from electronic annotation	0005634 // nucleus // inferred from electronic annotation		chr1:10596499-10597079 (+) // 100.0 //
245866_s_at	2.92291	1.5474	2.92291	up	-0.789239	0.758165	ATPUP18	842165 /// 842166	0006810 // transport // inferred from electronic annotation /// 0006863 // purine transport // traceable author statement	0005886 // plasma membrane // inferred from direct assay /// 0016020 // membrane // traceable author statement /// 0016020 // membrane // inferred from electronic annotation /// 0016021 // integral to membrane // inferred from electronic annotation	0005215 // transporter activity // inferred from electronic annotation /// 0005345 // purine transmembrane transporter activity // inferred from sequence or structural similarity /// 0005345 // purine transmembrane transporter activity // traceable author statement /// 0005488 // binding // inferred from electronic annotation	chr1:21445364-21446537 (-) // 100.0 //
256526_at	2.92879	1.55031	2.92879	up	-0.79739	0.752915		842923	0006915 // apoptosis // inferred from electronic annotation /// 0006952 // defense response // inferred from sequence or structural similarity /// 0007165 // signal transduction // inferred from electronic annotation /// 0045087 // innate immune response // inferred from electronic annotation	0009507 // chloroplast // inferred from electronic annotation /// 0031224 // intrinsic to membrane // inferred from electronic annotation	0000166 // nucleotide binding // inferred from electronic annotation /// 0004888 // transmembrane receptor activity // inferred from electronic annotation /// 0005524 // ATP binding // inferred from electronic annotation /// 0017111 // nucleoside-triphosphatase activity // inferred from electronic annotation	chr1:24605883-24608236 (+) // 100.0 //
254947_at	2.93026	1.55103	2.93026	up	-0.71857	0.832459						chr4:6724982-6729971 (+) // 100.0 //
263895_at	2.93293	1.55234	2.93293	up	-0.748162	0.804183		816728				chr2:9350489-9354239 (-) // 100.0 //
252334_at	2.9459	1.55871	2.9459	up	-0.866066	0.692644		824046	0006810 // transport // inferred from sequence or structural similarity /// 0006810 // transport // inferred from electronic annotation	0005743 // mitochondrial inner membrane // inferred from sequence or structural similarity /// 0009507 // chloroplast // inferred from electronic annotation /// 0016020 // membrane // inferred from electronic annotation /// 0016021 // integral to membrane // inferred from electronic annotation	0005488 // binding // inferred from sequence or structural similarity /// 0005488 // binding // inferred from electronic annotation	chr3:18125743-18127405 (-) // 100.0 //
262475_at	2.95276	1.56206	2.95276	up	-0.600625	0.961438		841456			0004857 // enzyme inhibitor activity // inferred from electronic annotation /// 0030599 // pectinesterase activity // inferred from electronic annotation /// 0046910 // pectinesterase inhibitor activity // inferred from sequence or structural similarity	chr1:18651043-18651517 (-) // 100.0 //
259107_at	2.95563	1.56346	2.95563	up	-0.695152	0.868313		819711		0012505 // endomembrane system // inferred from electronic annotation		chr3:1577847-1578624 (+) // 100.0 //
254905_at	2.95899	1.56511	2.95899	up	-0.86095	0.704156		826718	0006915 // apoptosis // inferred from electronic annotation /// 0006952 // defense response // inferred from sequence or structural similarity /// 0006952 // defense response // inferred from electronic annotation /// 0007165 // signal transduction // inferred from electronic annotation /// 0010193 // response to ozone // inferred from expression pattern /// 0045087 // innate immune response // i…	0005739 // mitochondrion // inferred from direct assay /// 0031224 // intrinsic to membrane // inferred from electronic annotation	0000166 // nucleotide binding // inferred from electronic annotation /// 0004888 // transmembrane receptor activity // inferred from electronic annotation /// 0005515 // protein binding // inferred from electronic annotation /// 0005524 // ATP binding // inferred from electronic annotation /// 0017111 // nucleoside-triphosphatase activity // inferred from electronic annotation	chr4:6811122-6817126 (+) // 100.0 //
261432_at	2.97699	1.57386	2.97699	up	-0.686853	0.887002		837281		0012505 // endomembrane system // inferred from electronic annotation		chr1:2376058-2376990 (+) // 100.0 //
258013_at	2.98499	1.57773	2.98499	up	-0.863416	0.714309		821466		0012505 // endomembrane system // inferred from electronic annotation	0004872 // receptor activity // inferred from electronic annotation /// 0005515 // protein binding // inferred from sequence or structural similarity /// 0005515 // protein binding // inferred from electronic annotation /// 0016301 // kinase activity // inferred from electronic annotation	chr3:6696400-6698079 (-) // 100.0 //
246579_at	2.98832	1.57933	2.98832	up	-0.661482	0.917853		840049				chr1:11316921-11317875 (+) // 100.0 //
265216_at	3.00513	1.58743	3.00513	up	-0.757919	0.829508	MAPKKK18	839324	0006468 // protein amino acid phosphorylation // inferred from electronic annotation		0000166 // nucleotide binding // inferred from electronic annotation /// 0004672 // protein kinase activity // inferred from electronic annotation /// 0004674 // protein serine/threonine kinase activity // inferred from electronic annotation /// 0005524 // ATP binding // inferred from electronic annotation /// 0016301 // kinase activity // inferred from sequence or structural similarity /// 00163…	chr1:1469677-1470697 (+) // 100.0 //
257636_at	3.0068	1.58823	3.0068	up	-0.812092	0.776135	CYP71B22	822221	0055114 // oxidation reduction // inferred from electronic annotation	0016020 // membrane // inferred from electronic annotation /// 0016021 // integral to membrane // inferred from electronic annotation	0004497 // monooxygenase activity // inferred from electronic annotation /// 0005506 // iron ion binding // inferred from electronic annotation /// 0009055 // electron carrier activity // inferred from electronic annotation /// 0016491 // oxidoreductase activity // inferred from electronic annotation /// 0019825 // oxygen binding // inferred from sequence or structural similarity /// 0020037 // h…	chr3:9590583-9592209 (+) // 100.0 //
252827_at	3.01029	1.5899	3.01029	up	-0.776476	0.813425	CYP79B2	830154	0006569 // tryptophan catabolic process // inferred from direct assay /// 0009617 // response to bacterium // inferred from expression pattern /// 0009684 // indoleacetic acid biosynthetic process // inferred from genetic interaction /// 0009684 // indoleacetic acid biosynthetic process // inferred from mutant phenotype /// 0010120 // camalexin biosynthetic process // traceable author statement /…	0009507 // chloroplast // non-traceable author statement /// 0016020 // membrane // inferred from electronic annotation /// 0016021 // integral to membrane // inferred from electronic annotation	0004497 // monooxygenase activity // inferred from electronic annotation /// 0005506 // iron ion binding // inferred from electronic annotation /// 0005515 // protein binding // inferred from physical interaction /// 0009055 // electron carrier activity // inferred from electronic annotation /// 0016491 // oxidoreductase activity // inferred from electronic annotation /// 0016709 // oxidoreductas…	chr4:18525304-18527278 (+) // 100.0 //
262999_at	3.01035	1.58993	3.01035	up	-0.873687	0.716244	ANAC020	841874	0007275 // multicellular organismal development // inferred from sequence or structural similarity /// 0045449 // regulation of transcription // inferred from electronic annotation		0003677 // DNA binding // inferred from electronic annotation /// 0003700 // transcription factor activity // inferred from sequence or structural similarity	chr1:20283381-20284547 (-) // 100.0 //
256933_at	3.01877	1.59396	3.01877	up	-0.823945	0.770018		821832	0006810 // transport // inferred from electronic annotation /// 0006869 // lipid transport // inferred from sequence or structural similarity /// 0006869 // lipid transport // inferred from electronic annotation	0031225 // anchored to membrane // traceable author statement	0008289 // lipid binding // inferred from sequence or structural similarity /// 0008289 // lipid binding // inferred from electronic annotation	chr3:8006717-8007404 (-) // 100.0 //
265643_at	3.02733	1.59804	3.02733	up	-0.898732	0.699313		817284			0005199 // structural constituent of cell wall // inferred from electronic annotation	chr2:11727561-11727966 (-) // 100.0 //
265632_at	3.0392	1.60369	3.0392	up	-0.734738	0.868952		815916				chr2:6064520-6065582 (-) // 100.0 //
260405_at	3.04491	1.6064	3.04491	up	-0.846223	0.760177	ATGSTU11	843329	0009407 // toxin catabolic process // traceable author statement	0005737 // cytoplasm // non-traceable author statement	0004364 // glutathione transferase activity // inferred from sequence or structural similarity /// 0016740 // transferase activity // inferred from electronic annotation	chr1:26341397-26342353 (-) // 100.0 //
264005_at	3.05541	1.61137	3.05541	up	-0.79333	0.818037	AGP2	816779		0005737 // cytoplasm // inferred from direct assay /// 0005886 // plasma membrane // inferred from electronic annotation /// 0016020 // membrane // inferred from electronic annotation /// 0031225 // anchored to membrane // traceable author statement /// 0031225 // anchored to membrane // inferred from electronic annotation		chr2:9545479-9545875 (-) // 100.0 //
254469_at	3.0564	1.61183	3.0564	up	-0.683952	0.927881		827795				chr4:11032342-11032765 (-) // 100.0 //
264387_at	3.0622	1.61457	3.0622	up	-0.702816	0.911754		837751				chr1:4046243-4049058 (-) // 100.0 //
261764_at	3.06825	1.61742	3.06825	up	-0.86678	0.750637		838123	0006468 // protein amino acid phosphorylation // inferred from electronic annotation	0005773 // vacuole // inferred from direct assay /// 0005886 // plasma membrane // inferred from direct assay	0000166 // nucleotide binding // inferred from electronic annotation /// 0004672 // protein kinase activity // inferred from electronic annotation /// 0004674 // protein serine/threonine kinase activity // inferred from electronic annotation /// 0004872 // receptor activity // inferred from electronic annotation /// 0005488 // binding // inferred from electronic annotation /// 0005524 // ATP bind…	chr1:5339955-5341926 (-) // 100.0 //
257862_s_at	3.07943	1.62266	3.07943	up	-0.90832	0.714341		821040 /// 821044	0006520 // amino acid metabolic process // inferred from sequence or structural similarity /// 0006536 // glutamate metabolic process // inferred from electronic annotation /// 0019752 // carboxylic acid metabolic process // inferred from electronic annotation		0003824 // catalytic activity // inferred from electronic annotation /// 0004351 // glutamate decarboxylase activity // inferred from electronic annotation /// 0005516 // calmodulin binding // inferred from sequence or structural similarity /// 0016829 // lyase activity // inferred from electronic annotation /// 0016831 // carboxy-lyase activity // inferred from sequence or structural similarity …	chr3:6062451-6063489 (+) // 100.0 //
246941_at	3.08957	1.62741	3.08957	up	-0.835353	0.792053		832614				chr5:8834249-8837179 (+) // 100.0 //
251456_at	3.09648	1.63063	3.09648	up	-0.962885	0.667743		825182	0005975 // carbohydrate metabolic process // inferred from electronic annotation		0003824 // catalytic activity // inferred from electronic annotation /// 0004553 // hydrolase activity, hydrolyzing O-glycosyl compounds // inferred from sequence or structural similarity /// 0004553 // hydrolase activity, hydrolyzing O-glycosyl compounds // inferred from electronic annotation /// 0043169 // cation binding // inferred from electronic annotation	chr3:22217321-22219927 (+) // 100.0 //
257558_s_at	3.10237	1.63337	3.10237	up	-0.745782	0.887589		821760 /// 827815		0005576 // extracellular region // inferred from electronic annotation /// 0012505 // endomembrane system // inferred from electronic annotation		chr3:7751850-7753131 (+) // 100.0 // /// chr4:11095037-11096318 (+) // 99.15 //
265796_at	3.11696	1.64014	3.11696	up	-0.754393	0.885745		818143	0030001 // metal ion transport // inferred from electronic annotation	0012505 // endomembrane system // inferred from electronic annotation	0046872 // metal ion binding // inferred from sequence or structural similarity /// 0046872 // metal ion binding // inferred from electronic annotation	chr2:15027637-15028554 (-) // 100.0 //
245711_at	3.12289	1.64288	3.12289	up	-0.861693	0.781189	C2H2	830313		0005622 // intracellular // inferred from electronic annotation	0003676 // nucleic acid binding // inferred from sequence or structural similarity /// 0003700 // transcription factor activity // inferred from sequence or structural similarity /// 0008270 // zinc ion binding // inferred from sequence or structural similarity /// 0008270 // zinc ion binding // inferred from electronic annotation	chr5:1216321-1217038 (-) // 100.0 //
248163_at	3.14045	1.65097	3.14045	up	-0.869447	0.781527	DFL1	835539	0009733 // response to auxin stimulus // inferred from mutant phenotype /// 0009733 // response to auxin stimulus // inferred from sequence or structural similarity /// 0009734 // auxin mediated signaling pathway // inferred from mutant phenotype /// 0009826 // unidimensional cell growth // inferred from mutant phenotype /// 0010252 // auxin homeostasis // traceable author statement	0005737 // cytoplasm // inferred from sequence or structural similarity /// 0009507 // chloroplast // inferred from direct assay	0010279 // indole-3-acetic acid amido synthetase activity // inferred from direct assay /// 0016874 // ligase activity // inferred from electronic annotation	chr5:22148546-22150790 (-) // 100.0 //
260052_at	3.14473	1.65294	3.14473	up	-0.812967	0.839971	GF14 PI	844158			0005515 // protein binding // inferred from sequence or structural similarity /// 0019904 // protein domain specific binding // inferred from electronic annotation /// 0045309 // protein phosphorylated amino acid binding // traceable author statement	chr1:29430613-29432074 (-) // 100.0 //
265499_at	3.14487	1.653	3.14487	up	-0.870592	0.782408	UGT73B5	816040	0008152 // metabolic process // inferred from electronic annotation /// 0051707 // response to other organism // inferred from expression pattern /// 0051707 // response to other organism // inferred from mutant phenotype	0012505 // endomembrane system // inferred from electronic annotation	0008194 // UDP-glycosyltransferase activity // inferred from sequence or structural similarity /// 0016740 // transferase activity // inferred from electronic annotation /// 0016757 // transferase activity, transferring glycosyl groups // inferred from sequence or structural similarity /// 0016757 // transferase activity, transferring glycosyl groups // inferred from electronic annotation /// 001…	chr2:6765898-6767534 (+) // 100.0 // /// chr2:6768831-6770480 (+) // 91.41 //
267565_at	3.18428	1.67097	3.18428	up	-0.759052	0.911914	CYP71A12	817626	0009617 // response to bacterium // inferred from expression pattern /// 0055114 // oxidation reduction // inferred from electronic annotation	0012505 // endomembrane system // inferred from electronic annotation /// 0016020 // membrane // inferred from electronic annotation /// 0016021 // integral to membrane // inferred from electronic annotation	0004497 // monooxygenase activity // inferred from electronic annotation /// 0005506 // iron ion binding // inferred from electronic annotation /// 0009055 // electron carrier activity // inferred from electronic annotation /// 0016491 // oxidoreductase activity // inferred from electronic annotation /// 0019825 // oxygen binding // inferred from sequence or structural similarity /// 0020037 // h…	chr2:13106562-13108448 (-) // 100.0 //
264614_s_at	3.2093	1.68226	3.2093	up	-0.776579	0.905682		839372 /// 839488	0009688 // abscisic acid biosynthetic process // traceable author statement /// 0019760 // glucosinolate metabolic process // inferred from mutant phenotype /// 0055114 // oxidation reduction // inferred from electronic annotation	0005829 // cytosol // traceable author statement	0003824 // catalytic activity // inferred from electronic annotation /// 0004031 // aldehyde oxidase activity // inferred from sequence or structural similarity /// 0004031 // aldehyde oxidase activity // inferred from electronic annotation /// 0005506 // iron ion binding // inferred from electronic annotation /// 0009055 // electron carrier activity // inferred from electronic annotation /// 001…	chr1:1252210-1257509 (-) // 100.0 //
246534_at	3.22154	1.68775	3.22154	up	-0.838104	0.849647		831446				chr5:5187689-5189351 (-) // 100.0 //
248904_at	3.226	1.68975	3.226	up	-0.866176	0.823569		834672				chr5:18797130-18797346 (-) // 100.0 //
246340_s_at	3.23705	1.69468	3.23705	up	-0.815788	0.878891	FAMT	823620 /// 823621			0008168 // methyltransferase activity // inferred from electronic annotation /// 0008757 // S-adenosylmethionine-dependent methyltransferase activity // inferred from sequence or structural similarity /// 0019010 // farnesoic acid O-methyltransferase activity // inferred from direct assay	chr3:16393261-16394487 (+) // 91.88 // /// chr3:16390673-16391924 (+) // 100.0 //
256349_at	3.24317	1.69741	3.24317	up	-0.852717	0.844688		841928		0012505 // endomembrane system // inferred from electronic annotation		chr1:20466773-20468074 (+) // 100.0 //
256627_at	3.25883	1.70436	3.25883	up	-0.844764	0.859591		821535				chr3:6959649-6961373 (+) // 100.0 //
247026_at	3.26141	1.70549	3.26141	up	-0.819145	0.88635	MAPKKK19	836843	0006468 // protein amino acid phosphorylation // inferred from electronic annotation		0000166 // nucleotide binding // inferred from electronic annotation /// 0004672 // protein kinase activity // inferred from electronic annotation /// 0004674 // protein serine/threonine kinase activity // inferred from electronic annotation /// 0005524 // ATP binding // inferred from electronic annotation /// 0016301 // kinase activity // inferred from sequence or structural similarity /// 00163…	chr5:26789951-26790986 (+) // 100.0 //
251884_at	3.27165	1.71002	3.27165	up	-0.853879	0.856141		824582	0008152 // metabolic process // inferred from electronic annotation		0008168 // methyltransferase activity // inferred from electronic annotation	chr3:20061779-20063720 (-) // 100.0 //
246761_at	3.28266	1.71487	3.28266	up	-0.750402	0.964464		832868	0007275 // multicellular organismal development // inferred from sequence or structural similarity			chr5:10015886-10016680 (-) // 100.0 //
256356_s_at	3.28304	1.71503	3.28304	up	-0.833252	0.881779		834382 /// 842968		0005622 // intracellular // inferred from electronic annotation	0008270 // zinc ion binding // inferred from electronic annotation	chr5:17539879-17541112 (+) // 93.53 // /// chr1:24814924-24816175 (-) // 100.0 //
248918_at	3.30001	1.72247	3.30001	up	-0.750424	0.972048	SAG12	834629	0006508 // proteolysis // inferred from sequence or structural similarity /// 0006508 // proteolysis // inferred from electronic annotation /// 0007568 // aging // inferred from expression pattern /// 0007568 // aging // traceable author statement /// 0009723 // response to ethylene stimulus // inferred from expression pattern /// 0010150 // leaf senescence // traceable author statement	0010282 // senescence associated vacuole // inferred from direct assay	0004197 // cysteine-type endopeptidase activity // inferred from electronic annotation /// 0008233 // peptidase activity // inferred from electronic annotation /// 0008234 // cysteine-type peptidase activity // inferred from sequence or structural similarity /// 0008234 // cysteine-type peptidase activity // inferred from electronic annotation /// 0016787 // hydrolase activity // inferred from el…	chr5:18630526-18631986 (+) // 100.0 //
259399_at	3.3378	1.7389	3.3378	up	-0.869691	0.869207		838347	0008152 // metabolic process // inferred from electronic annotation		0016791 // phosphatase activity // inferred from electronic annotation	chr1:6090755-6091968 (-) // 100.0 //
246100_at	3.33788	1.73893	3.33788	up	-0.740638	0.998293						chr5:12226786-12227226 (+) // 100.0 //
252487_at	3.33994	1.73982	3.33994	up	-0.835488	0.904335		823819	0008152 // metabolic process // inferred from electronic annotation		0008194 // UDP-glycosyltransferase activity // inferred from sequence or structural similarity /// 0016740 // transferase activity // inferred from electronic annotation /// 0016757 // transferase activity, transferring glycosyl groups // inferred from sequence or structural similarity /// 0016758 // transferase activity, transferring hexosyl groups // inferred from electronic annotation /// 0080…	chr3:17200390-17201847 (-) // 100.0 //
248528_at	3.3473	1.743	3.3473	up	-0.883984	0.859015		835148	0009733 // response to auxin stimulus // inferred from sequence or structural similarity			chr5:20662005-20662557 (+) // 100.0 //
244913_at	3.34745	1.74306	3.34745	up	-0.853114	0.889946						chr2:3296084-3296448 (+) // 99.45 // /// chrM:234537-234903 (-) // 100.0 //
246405_at	3.35005	1.74418	3.35005	up	-0.912804	0.831377		842139	0006952 // defense response // inferred from sequence or structural similarity /// 0007165 // signal transduction // inferred from electronic annotation /// 0045087 // innate immune response // inferred from electronic annotation	0031224 // intrinsic to membrane // inferred from electronic annotation	0004888 // transmembrane receptor activity // inferred from electronic annotation	chr1:21349303-21349822 (+) // 100.0 //
247610_at	3.37853	1.75639	3.37853	up	-0.967845	0.788549		836184		0012505 // endomembrane system // inferred from electronic annotation		chr5:24387148-24387568 (-) // 100.0 //
252984_at	3.38239	1.75804	3.38239	up	-0.874849	0.883193	ELI3-2	829955	0008152 // metabolic process // inferred from electronic annotation /// 0009617 // response to bacterium // inferred from expression pattern /// 0009626 // plant-type hypersensitive response // inferred from genetic interaction /// 0055114 // oxidation reduction // inferred from electronic annotation		0003824 // catalytic activity // inferred from electronic annotation /// 0005488 // binding // inferred from electronic annotation /// 0008270 // zinc ion binding // inferred from electronic annotation /// 0016491 // oxidoreductase activity // inferred from electronic annotation /// 0018456 // aryl-alcohol dehydrogenase activity // inferred from direct assay /// 0045551 // cinnamyl-alcohol dehydr…	chr4:17855957-17857382 (+) // 100.0 //
256407_at	3.39254	1.76236	3.39254	up	-0.853613	0.908751	ATSUC7	842975	0006810 // transport // inferred from electronic annotation /// 0008643 // carbohydrate transport // inferred from electronic annotation /// 0015770 // sucrose transport // inferred from electronic annotation	0005886 // plasma membrane // inferred from electronic annotation /// 0005887 // integral to plasma membrane // inferred from electronic annotation /// 0016020 // membrane // inferred from sequence or structural similarity /// 0016020 // membrane // inferred from electronic annotation /// 0016021 // integral to membrane // inferred from electronic annotation	0005215 // transporter activity // inferred from electronic annotation /// 0005351 // sugar:hydrogen symporter activity // inferred from sequence or structural similarity /// 0005351 // sugar:hydrogen symporter activity // inferred from electronic annotation /// 0008506 // sucrose:hydrogen symporter activity // inferred from sequence or structural similarity /// 0008515 // sucrose transmembrane t…	chr5:17536305-17538235 (+) // 93.7 // /// chr1:24838971-24840905 (-) // 100.0 // /// chr2:6281687-6283399 (-) // 93.83 //
259442_at	3.40705	1.76852	3.40705	up	-0.87217	0.896352		839444	0005975 // carbohydrate metabolic process // inferred from electronic annotation /// 0008152 // metabolic process // inferred from electronic annotation	0005576 // extracellular region // inferred from electronic annotation /// 0012505 // endomembrane system // inferred from electronic annotation	0003824 // catalytic activity // inferred from electronic annotation /// 0004553 // hydrolase activity, hydrolyzing O-glycosyl compounds // inferred from sequence or structural similarity /// 0004553 // hydrolase activity, hydrolyzing O-glycosyl compounds // inferred from electronic annotation /// 0016787 // hydrolase activity // inferred from electronic annotation /// 0016798 // hydrolase activi…	chr1:458242-460712 (-) // 100.0 //
255192_at	3.41245	1.77081	3.41245	up	-0.912783	0.858026		826169				chr4:4192425-4193013 (-) // 100.0 //
265723_at	3.42119	1.7745	3.42119	up	-0.957729	0.81677		817773	0006952 // defense response // inferred from sequence or structural similarity /// 0007165 // signal transduction // inferred from electronic annotation /// 0045087 // innate immune response // inferred from electronic annotation	0009507 // chloroplast // inferred from electronic annotation /// 0031224 // intrinsic to membrane // inferred from electronic annotation	0004888 // transmembrane receptor activity // inferred from electronic annotation	chr2:13663335-13664110 (-) // 100.0 //
248660_at	3.43309	1.77951	3.43309	up	-1.04504	0.734472		834922	0006810 // transport // inferred from electronic annotation /// 0006913 // nucleocytoplasmic transport // inferred from sequence or structural similarity	0005622 // intracellular // inferred from electronic annotation /// 0012505 // endomembrane system // inferred from electronic annotation	0000166 // nucleotide binding // inferred from electronic annotation /// 0003676 // nucleic acid binding // inferred from electronic annotation /// 0003723 // RNA binding // inferred from sequence or structural similarity	chr5:19744504-19746759 (+) // 100.0 //
265572_at	3.44125	1.78293	3.44125	up	-0.883271	0.89966		817367	0006730 // one-carbon compound metabolic process // inferred from sequence or structural similarity /// 0010037 // response to carbon dioxide // inferred from expression pattern		0004089 // carbonate dehydratase activity // inferred from sequence or structural similarity /// 0008270 // zinc ion binding // inferred from sequence or structural similarity	chr2:12037073-12039833 (+) // 100.0 //
263213_at	3.44584	1.78485	3.44584	up	-1.06289	0.721962		839936	0006810 // transport // inferred from sequence or structural similarity /// 0015794 // glycerol-3-phosphate transport // inferred from sequence or structural similarity		0005215 // transporter activity // inferred from sequence or structural similarity /// 0015169 // glycerol-3-phosphate transmembrane transporter activity // inferred from sequence or structural similarity	chr1:10824742-10826275 (+) // 100.0 //
263595_at	3.47036	1.79508	3.47036	up	-0.899981	0.895104	PAP8	814720	0016311 // dephosphorylation // inferred from sequence or structural similarity	0012505 // endomembrane system // inferred from electronic annotation	0003993 // acid phosphatase activity // inferred from sequence or structural similarity /// 0004722 // protein serine/threonine phosphatase activity // inferred from sequence or structural similarity /// 0016787 // hydrolase activity // inferred from electronic annotation	chr2:396983-399167 (-) // 100.0 //
266281_at	3.49495	1.80527	3.49495	up	-0.820745	0.984529		817474	0006468 // protein amino acid phosphorylation // inferred from electronic annotation	0012505 // endomembrane system // inferred from electronic annotation	0004672 // protein kinase activity // inferred from electronic annotation /// 0004713 // protein tyrosine kinase activity // inferred from electronic annotation /// 0005488 // binding // inferred from electronic annotation /// 0005524 // ATP binding // inferred from electronic annotation /// 0016301 // kinase activity // inferred from sequence or structural similarity	chr2:12585985-12587857 (-) // 100.0 //
264580_at	3.54146	1.82434	3.54146	up	-0.892814	0.931529		837033		0009507 // chloroplast // inferred from electronic annotation		chr1:1559077-1559645 (-) // 100.0 //
264345_at	3.55206	1.82865	3.55206	up	-0.934178	0.894476		837741		0012505 // endomembrane system // inferred from electronic annotation		chr1:4021827-4023082 (+) // 100.0 //
251397_at	3.55938	1.83162	3.55938	up	-0.99435	0.837275	ATEXPB5	825228	0007047 // cell wall organization // inferred from electronic annotation /// 0009826 // unidimensional cell growth // non-traceable author statement /// 0009828 // plant-type cell wall loosening // non-traceable author statement /// 0009831 // plant-type cell wall modification during multidimensional cell growth // inferred from sequence or structural similarity /// 0019953 // sexual reproduction…	0005576 // extracellular region // inferred from electronic annotation /// 0005618 // cell wall // inferred from electronic annotation /// 0012505 // endomembrane system // inferred from electronic annotation /// 0016020 // membrane // inferred from electronic annotation		chr3:22402221-22403438 (+) // 100.0 //
252908_at	3.59613	1.84645	3.59613	up	-0.898947	0.947499		830121	0046836 // glycolipid transport // inferred from electronic annotation	0005737 // cytoplasm // inferred from electronic annotation	0017089 // glycolipid transporter activity // inferred from electronic annotation /// 0051861 // glycolipid binding // inferred from electronic annotation	chr4:18410165-18410855 (+) // 100.0 //
264347_at	3.64904	1.86752	3.64904	up	-0.890353	0.977165	LRX1	837756	0000904 // cell morphogenesis involved in differentiation // inferred from mutant phenotype /// 0009664 // plant-type cell wall organization // inferred from electronic annotation /// 0009826 // unidimensional cell growth // inferred from mutant phenotype /// 0010054 // trichoblast differentiation // inferred from mutant phenotype	0009505 // plant-type cell wall // inferred from direct assay	0005199 // structural constituent of cell wall // inferred from sequence or structural similarity /// 0005199 // structural constituent of cell wall // inferred from electronic annotation /// 0005515 // protein binding // inferred from sequence or structural similarity /// 0005515 // protein binding // inferred from electronic annotation /// 0009927 // histidine phosphotransfer kinase activity //…	chr1:4070157-4072392 (+) // 100.0 //
252623_at	3.65787	1.871	3.65787	up	-0.994265	0.876739		823670				chr3:16642630-16643131 (+) // 100.0 //
261675_at	3.67305	1.87698	3.67305	up	-0.927589	0.94939		838409		0009507 // chloroplast // inferred from electronic annotation		chr1:6297428-6297959 (+) // 100.0 //
251293_at	3.68215	1.88055	3.68215	up	-1.12033	0.760218		825366				chr3:22946570-22946900 (+) // 100.0 //
257119_at	3.69157	1.88423	3.69157	up	-0.956125	0.928108		821563	0006468 // protein amino acid phosphorylation // inferred from sequence or structural similarity /// 0006468 // protein amino acid phosphorylation // inferred from electronic annotation /// 0007169 // transmembrane receptor protein tyrosine kinase signaling pathway // inferred from sequence or structural similarity	0016021 // integral to membrane // inferred from electronic annotation	0004672 // protein kinase activity // inferred from electronic annotation /// 0004674 // protein serine/threonine kinase activity // inferred from sequence or structural similarity /// 0004713 // protein tyrosine kinase activity // inferred from electronic annotation /// 0004872 // receptor activity // inferred from electronic annotation /// 0005515 // protein binding // inferred from electronic …	chr3:7045107-7047218 (+) // 100.0 //
258395_at	3.70501	1.88948	3.70501	up	-1.00418	0.885297	ATNAC3	820789	0007275 // multicellular organismal development // inferred from sequence or structural similarity /// 0009414 // response to water deprivation // inferred from mutant phenotype /// 0009867 // jasmonic acid mediated signaling pathway // traceable author statement /// 0045449 // regulation of transcription // inferred from electronic annotation		0003677 // DNA binding // inferred from electronic annotation /// 0003700 // transcription factor activity // inferred from direct assay /// 0003700 // transcription factor activity // inferred from sequence or structural similarity	chr3:5234737-5235889 (+) // 100.0 //
256051_at	3.74057	1.90326	3.74057	up	-0.949704	0.953555	ATCHX14	837207	0006810 // transport // inferred from electronic annotation /// 0006812 // cation transport // inferred by curator /// 0006812 // cation transport // inferred from electronic annotation	0016021 // integral to membrane // inferred from electronic annotation	0005451 // monovalent cation:proton antiporter activity // non-traceable author statement /// 0015299 // solute:hydrogen antiporter activity // inferred from electronic annotation /// 0015385 // sodium:hydrogen antiporter activity // inferred from sequence or structural similarity	chr1:2138107-2140817 (+) // 100.0 //
250983_at	3.75896	1.91033	3.75896	up	-1.01528	0.895054		831800				chr5:630954-632352 (+) // 100.0 //
259260_at	3.76316	1.91194	3.76316	up	-0.955512	0.956432		820309				chr3:3561116-3562886 (+) // 100.0 //
258277_at	3.76489	1.91261	3.76489	up	-0.952737	0.959868	PAD3	822298	0009617 // response to bacterium // inferred from expression pattern /// 0009700 // indole phytoalexin biosynthetic process // inferred from mutant phenotype /// 0009737 // response to abscisic acid stimulus // inferred from expression pattern /// 0010120 // camalexin biosynthetic process // inferred from direct assay /// 0010120 // camalexin biosynthetic process // inferred from mutant phenotype…	0005783 // endoplasmic reticulum // inferred from direct assay /// 0005792 // microsome // inferred from direct assay /// 0016020 // membrane // inferred from electronic annotation /// 0016021 // integral to membrane // inferred from electronic annotation	0004497 // monooxygenase activity // inferred from sequence or structural similarity /// 0004497 // monooxygenase activity // inferred from electronic annotation /// 0005506 // iron ion binding // inferred from electronic annotation /// 0009055 // electron carrier activity // inferred from electronic annotation /// 0010298 // dihydrocamalexic acid decarboxylase activity // inferred from direct as…	chr3:9889226-9890797 (+) // 100.0 //
259439_at	3.76975	1.91447	3.76975	up	-0.916523	0.997945	ACS2	837082	0009058 // biosynthetic process // inferred from electronic annotation /// 0009693 // ethylene biosynthetic process // traceable author statement /// 0009693 // ethylene biosynthetic process // inferred from electronic annotation /// 0009835 // ripening // inferred from electronic annotation		0003824 // catalytic activity // inferred from electronic annotation /// 0016769 // transferase activity, transferring nitrogenous groups // inferred from electronic annotation /// 0016829 // lyase activity // inferred from electronic annotation /// 0016847 // 1-aminocyclopropane-1-carboxylate synthase activity // inferred from direct assay /// 0016847 // 1-aminocyclopropane-1-carboxylate synthas…	chr1:175861-178051 (+) // 100.0 //
266017_at	3.8091	1.92945	3.8091	up	-0.940351	0.989099		816384		0016020 // membrane // inferred from direct assay		chr2:8104731-8105700 (+) // 100.0 //
260581_at	3.81613	1.93211	3.81613	up	-1.02761	0.904503	MYB2	819332	0009414 // response to water deprivation // inferred from expression pattern /// 0009651 // response to salt stress // inferred from expression pattern /// 0009723 // response to ethylene stimulus // inferred from expression pattern /// 0009737 // response to abscisic acid stimulus // inferred from expression pattern /// 0009737 // response to abscisic acid stimulus // inferred from mutant phenot…	0005634 // nucleus // inferred from direct assay /// 0005634 // nucleus // inferred from electronic annotation	0003677 // DNA binding // inferred from direct assay /// 0003677 // DNA binding // inferred from sequence or structural similarity /// 0003677 // DNA binding // inferred from electronic annotation /// 0003700 // transcription factor activity // inferred from sequence or structural similarity /// 0005516 // calmodulin binding // inferred from direct assay /// 0016563 // transcription activator act…	chr2:19383353-19384367 (+) // 100.0 //
249591_at	3.83575	1.93951	3.83575	up	-1.13008	0.809427						chr5:15101689-15102218 (-) // 100.0 //
245598_at	3.84478	1.9429	3.84478	up	-1.01954	0.923363		827060				chr4:8185974-8188662 (-) // 98.89 //
256300_at	3.86297	1.94971	3.86297	up	-0.974663	0.975046	NAP	843282	0006350 // transcription // inferred from electronic annotation /// 0006355 // regulation of transcription, DNA-dependent // inferred from electronic annotation /// 0007275 // multicellular organismal development // inferred from sequence or structural similarity /// 0009825 // multidimensional cell growth // inferred from mutant phenotype /// 0009908 // flower development // inferred from mutant…	0005634 // nucleus // inferred from direct assay /// 0005634 // nucleus // inferred from electronic annotation	0003677 // DNA binding // inferred from electronic annotation /// 0003700 // transcription factor activity // inferred from sequence or structural similarity	chr1:26125895-26126885 (+) // 100.0 //
258337_at	3.86499	1.95047	3.86499	up	-0.85753	1.09294		820849				chr3:5443207-5443816 (+) // 100.0 //
252748_at	3.86921	1.95204	3.86921	up	-0.778902	1.17314						chr3:15290334-15292896 (+) // 100.0 //
248618_at	3.88905	1.95942	3.88905	up	-0.967794	0.991623	AtMYB78	835024	0006355 // regulation of transcription, DNA-dependent // inferred from sequence or structural similarity /// 0009651 // response to salt stress // inferred from expression pattern /// 0009737 // response to abscisic acid stimulus // inferred from expression pattern /// 0045449 // regulation of transcription // inferred from electronic annotation	0005634 // nucleus // inferred from electronic annotation	0003677 // DNA binding // inferred from sequence or structural similarity /// 0003677 // DNA binding // inferred from electronic annotation /// 0003700 // transcription factor activity // inferred from sequence or structural similarity	chr5:20154716-20156610 (-) // 100.0 //
260706_at	3.90542	1.96548	3.90542	up	-1.08101	0.884464	AOX1D	840127	0006810 // transport // inferred from electronic annotation /// 0007585 // respiratory gaseous exchange // inferred from electronic annotation /// 0022900 // electron transport chain // inferred from electronic annotation /// 0055114 // oxidation reduction // traceable author statement /// 0055114 // oxidation reduction // inferred from electronic annotation	0005739 // mitochondrion // inferred from electronic annotation /// 0005740 // mitochondrial envelope // inferred from electronic annotation /// 0005743 // mitochondrial inner membrane // inferred from electronic annotation /// 0016020 // membrane // inferred from electronic annotation /// 0016021 // integral to membrane // inferred from electronic annotation /// 0070469 // respiratory chain // i…	0005506 // iron ion binding // inferred from electronic annotation /// 0009916 // alternative oxidase activity // inferred from sequence or structural similarity /// 0016491 // oxidoreductase activity // inferred from electronic annotation /// 0046872 // metal ion binding // inferred from electronic annotation	chr1:11667216-11668549 (-) // 100.0 //
267567_at	3.92047	1.97103	3.92047	up	-0.924508	1.04652	CYP71A13	817628	0009617 // response to bacterium // inferred from expression pattern /// 0010120 // camalexin biosynthetic process // inferred from mutant phenotype /// 0042742 // defense response to bacterium // inferred from mutant phenotype /// 0050832 // defense response to fungus // inferred from mutant phenotype /// 0055114 // oxidation reduction // inferred from electronic annotation	0016020 // membrane // inferred from electronic annotation /// 0016021 // integral to membrane // inferred from electronic annotation	0004497 // monooxygenase activity // inferred from electronic annotation /// 0005506 // iron ion binding // inferred from electronic annotation /// 0009055 // electron carrier activity // inferred from electronic annotation /// 0016491 // oxidoreductase activity // inferred from electronic annotation /// 0019825 // oxygen binding // inferred from sequence or structural similarity /// 0020037 // h…	chr2:13116985-13119065 (-) // 100.0 //
265618_at	3.92193	1.97157	3.92193	up	-1.11105	0.860519		817084				chr2:10840824-10842452 (-) // 98.35 //
253908_at	3.92424	1.97241	3.92424	up	-0.963641	1.00877	GH3.5	828834	0009733 // response to auxin stimulus // inferred from mutant phenotype /// 0009733 // response to auxin stimulus // inferred from sequence or structural similarity /// 0010252 // auxin homeostasis // traceable author statement		0010279 // indole-3-acetic acid amido synthetase activity // inferred from direct assay /// 0016874 // ligase activity // inferred from electronic annotation	chr4:13653709-13655898 (+) // 100.0 //
252368_at	3.94903	1.9815	3.94903	up	-0.962137	1.01936	CYP94B3	824011	0055114 // oxidation reduction // inferred from electronic annotation	0012505 // endomembrane system // inferred from electronic annotation	0004497 // monooxygenase activity // inferred from electronic annotation /// 0005506 // iron ion binding // inferred from electronic annotation /// 0009055 // electron carrier activity // inferred from electronic annotation /// 0016491 // oxidoreductase activity // inferred from electronic annotation /// 0019825 // oxygen binding // inferred from sequence or structural similarity /// 0020037 // h…	chr3:17986088-17987609 (-) // 100.0 //
259418_at	3.96045	1.98567	3.96045	up	-1.01546	0.970202	ATGPAT2	839558	0008152 // metabolic process // inferred from sequence or structural similarity /// 0008152 // metabolic process // inferred from electronic annotation /// 0008654 // phospholipid biosynthetic process // inferred from electronic annotation	0016020 // membrane // inferred from electronic annotation /// 0016021 // integral to membrane // inferred from electronic annotation	0004366 // glycerol-3-phosphate O-acyltransferase activity // inferred from electronic annotation /// 0008415 // acyltransferase activity // inferred from sequence or structural similarity /// 0008415 // acyltransferase activity // inferred from electronic annotation /// 0016740 // transferase activity // inferred from electronic annotation	chr1:480920-483163 (+) // 100.0 //
261088_at	4.00572	2.00206	4.00572	up	-0.98747	1.01459		837272	0009644 // response to high light intensity // inferred from expression pattern /// 0046686 // response to cadmium ion // inferred from expression pattern /// 0046688 // response to copper ion // inferred from expression pattern	0005739 // mitochondrion // inferred from electronic annotation	0005507 // copper ion binding // inferred from direct assay /// 0046872 // metal ion binding // inferred from electronic annotation /// 0046872 // metal ion binding // traceable author statement	chr1:2336645-2338478 (-) // 100.0 //
246692_at	4.00667	2.0024	4.00667	up	-0.910446	1.09196						chr5:11127121-11129445 (+) // 100.0 //
247215_at	4.01257	2.00453	4.01257	up	-1.01811	0.986415	PROPEP3	836614	0006952 // defense response // inferred from expression pattern /// 0006952 // defense response // inferred from electronic annotation			chr5:25956859-25957150 (+) // 100.0 //
266584_s_at	4.01549	2.00557	4.01549	up	-0.814818	1.19076		815981 /// 837903	0009735 // response to cytokinin stimulus // inferred from expression pattern /// 0016131 // brassinosteroid metabolic process // inferred from direct assay		0008146 // sulfotransferase activity // inferred from sequence or structural similarity /// 0008146 // sulfotransferase activity // inferred from electronic annotation /// 0016740 // transferase activity // inferred from electronic annotation	chr2:6425280-6426318 (+) // 100.0 //
254583_at	4.04099	2.01471	4.04099	up	-0.930916	1.08379		827689				chr4:10614790-10615327 (-) // 100.0 //
258516_at	4.0555	2.01988	4.0555	up	-1.03952	0.980361	MYB108	819827	0006355 // regulation of transcription, DNA-dependent // inferred from sequence or structural similarity /// 0009620 // response to fungus // inferred from mutant phenotype /// 0009651 // response to salt stress // inferred from expression pattern /// 0009723 // response to ethylene stimulus // inferred from expression pattern /// 0009737 // response to abscisic acid stimulus // inferred from exp…	0005634 // nucleus // inferred from electronic annotation	0003677 // DNA binding // inferred from sequence or structural similarity /// 0003677 // DNA binding // inferred from electronic annotation /// 0003700 // transcription factor activity // inferred from sequence or structural similarity	chr3:2004303-2006364 (+) // 100.0 //
251384_at	4.08026	2.02866	4.08026	up	-0.923683	1.10498		825247				chr3:22469590-22470177 (-) // 100.0 //
245976_at	4.09034	2.03222	4.09034	up	-1.10354	0.928681	WRKY75	831147	0006350 // transcription // inferred from electronic annotation /// 0006355 // regulation of transcription, DNA-dependent // inferred from sequence or structural similarity /// 0006355 // regulation of transcription, DNA-dependent // inferred from electronic annotation /// 0032107 // regulation of response to nutrient levels // inferred from mutant phenotype /// 0043620 // regulation of transcrip…	0005634 // nucleus // inferred from direct assay /// 0005634 // nucleus // inferred from electronic annotation	0003677 // DNA binding // inferred from electronic annotation /// 0003700 // transcription factor activity // inferred from sequence or structural similarity /// 0003700 // transcription factor activity // inferred from electronic annotation /// 0043565 // sequence-specific DNA binding // inferred from electronic annotation	chr5:4149930-4151022 (-) // 100.0 //
258451_at	4.12276	2.04361	4.12276	up	-1.07626	0.967351	AOX1B	821805	0006810 // transport // inferred from electronic annotation /// 0007585 // respiratory gaseous exchange // inferred from electronic annotation /// 0022900 // electron transport chain // inferred from electronic annotation /// 0055114 // oxidation reduction // traceable author statement /// 0055114 // oxidation reduction // inferred from electronic annotation	0005739 // mitochondrion // inferred from direct assay /// 0005739 // mitochondrion // inferred from electronic annotation /// 0005740 // mitochondrial envelope // inferred from electronic annotation /// 0005743 // mitochondrial inner membrane // inferred from electronic annotation /// 0016020 // membrane // inferred from electronic annotation /// 0016021 // integral to membrane // inferred from …	0005506 // iron ion binding // inferred from electronic annotation /// 0009916 // alternative oxidase activity // inferred from sequence or structural similarity /// 0016491 // oxidoreductase activity // inferred from electronic annotation /// 0046872 // metal ion binding // inferred from electronic annotation	chr3:7904162-7905391 (+) // 100.0 //
257517_at	4.21706	2.07624	4.21706	up	-1.02976	1.04648		820880				chr3:5535268-5535886 (+) // 100.0 //
262771_at	4.2299	2.08062	4.2299	up	-0.875846	1.20478		837880		0009507 // chloroplast // inferred from electronic annotation		chr1:4507217-4508525 (-) // 100.0 //
265328_at	4.23473	2.08227	4.23473	up	-0.954652	1.12762		816335		0005739 // mitochondrion // inferred from electronic annotation		chr2:7931348-7931654 (-) // 100.0 //
259947_at	4.25641	2.08964	4.25641	up	-0.905232	1.1844		843493	0006468 // protein amino acid phosphorylation // inferred from electronic annotation	0009507 // chloroplast // inferred from electronic annotation	0004672 // protein kinase activity // inferred from electronic annotation /// 0004674 // protein serine/threonine kinase activity // inferred from electronic annotation /// 0004713 // protein tyrosine kinase activity // inferred from electronic annotation /// 0005524 // ATP binding // inferred from electronic annotation /// 0016301 // kinase activity // inferred from sequence or structural simila…	chr1:26943427-26945968 (+) // 100.0 //
257383_at	4.26392	2.09218	4.26392	up	-0.968064	1.12412		816482				chr2:8497298-8498192 (-) // 100.0 //
257048_at	4.27133	2.09469	4.27133	up	-0.907057	1.18763		821511		0005739 // mitochondrion // inferred from electronic annotation	0000166 // nucleotide binding // inferred from electronic annotation /// 0005524 // ATP binding // inferred from electronic annotation /// 0016887 // ATPase activity // inferred from sequence or structural similarity /// 0017111 // nucleoside-triphosphatase activity // inferred from electronic annotation	chr3:6861151-6862936 (-) // 100.0 //
259282_at	4.28523	2.09937	4.28523	up	-1.07641	1.02296	ATGPAT5	820316	0008152 // metabolic process // inferred from sequence or structural similarity /// 0008152 // metabolic process // inferred from electronic annotation /// 0008654 // phospholipid biosynthetic process // inferred from electronic annotation /// 0010345 // suberin biosynthetic process // inferred from mutant phenotype	0016020 // membrane // inferred from electronic annotation /// 0016021 // integral to membrane // inferred from electronic annotation	0003841 // 1-acylglycerol-3-phosphate O-acyltransferase activity // inferred from genetic interaction /// 0004366 // glycerol-3-phosphate O-acyltransferase activity // inferred from electronic annotation /// 0008415 // acyltransferase activity // inferred from sequence or structural similarity /// 0008415 // acyltransferase activity // inferred from electronic annotation /// 0008514 // organic an…	chr3:3595916-3597684 (+) // 100.0 //
259866_at	4.30982	2.10763	4.30982	up	-1.07725	1.03038		843997			0005509 // calcium ion binding // inferred from direct assay /// 0005509 // calcium ion binding // inferred from sequence or structural similarity /// 0005509 // calcium ion binding // inferred from electronic annotation	chr1:28770217-28770697 (-) // 100.0 //
250195_at	4.31394	2.109	4.31394	up	-0.971973	1.13703		831307				chr5:4693966-4694089 (+) // 100.0 //
256432_at	4.36775	2.12689	4.36775	up	-1.23694	0.889953		820270				chr3:3446467-3447001 (-) // 100.0 //
265625_at	4.37659	2.12981	4.37659	up	-1.22005	0.909755		817266				chr2:11666656-11669486 (+) // 100.0 //
245053_at	4.39465	2.13575	4.39465	up	-0.982307	1.15344		817185	0042545 // cell wall modification // inferred from electronic annotation	0005618 // cell wall // inferred from electronic annotation /// 0009505 // plant-type cell wall // inferred from sequence or structural similarity	0004857 // enzyme inhibitor activity // inferred from electronic annotation /// 0016787 // hydrolase activity // inferred from electronic annotation /// 0030599 // pectinesterase activity // inferred from sequence or structural similarity /// 0030599 // pectinesterase activity // inferred from electronic annotation /// 0045330 // aspartyl esterase activity // inferred from electronic annotation	chr2:11258710-11260524 (+) // 100.0 //
257349_at	4.39748	2.13668	4.39748	up	-0.889401	1.24728		817613				chr2:13053959-13056183 (-) // 100.0 //
263948_at	4.41045	2.14093	4.41045	up	-1.04715	1.09378	YLS9	818171	0010150 // leaf senescence // inferred from mutant phenotype /// 0051607 // defense response to virus // inferred from expression pattern /// 0051707 // response to other organism // traceable author statement	0009507 // chloroplast // inferred from direct assay		chr2:15117713-15118397 (+) // 100.0 //
249043_at	4.43462	2.14881	4.43462	up	-0.932628	1.21618		834462		0012505 // endomembrane system // inferred from electronic annotation	0003824 // catalytic activity // inferred from electronic annotation /// 0009055 // electron carrier activity // inferred from sequence or structural similarity /// 0009055 // electron carrier activity // inferred from electronic annotation /// 0016491 // oxidoreductase activity // inferred from electronic annotation /// 0050660 // FAD binding // inferred from electronic annotation	chr5:17889326-17890925 (-) // 100.0 //
262603_at	4.44153	2.15106	4.44153	up	-1.07583	1.07523		838107	0005975 // carbohydrate metabolic process // inferred from sequence or structural similarity		0004462 // lactoylglutathione lyase activity // inferred from sequence or structural similarity	chr1:5290949-5292282 (+) // 100.0 //
251971_at	4.45858	2.15659	4.45858	up	-1.07128	1.08531	UGT73C7	824482	0008152 // metabolic process // inferred from electronic annotation /// 0051707 // response to other organism // inferred from expression pattern		0008194 // UDP-glycosyltransferase activity // inferred from sequence or structural similarity /// 0016740 // transferase activity // inferred from electronic annotation /// 0016757 // transferase activity, transferring glycosyl groups // inferred from sequence or structural similarity /// 0016757 // transferase activity, transferring glycosyl groups // inferred from electronic annotation /// 001…	chr3:19713462-19714935 (-) // 100.0 //
262229_at	4.4709	2.16057	4.4709	up	-1.10307	1.05749		843192	0008152 // metabolic process // inferred from electronic annotation		0016787 // hydrolase activity // inferred from electronic annotation	chr1:25769680-25770691 (+) // 100.0 //
265369_s_at	4.48505	2.16512	4.48505	up	-1.02086	1.14426						chr2:4245232-4249943 (+) // 98.37 // /// chr2:5314938-5319619 (+) // 92.56 // /// chr3:11420749-11425459 (+) // 97.63 // /// chr4:1797473-1801244 (+) // 97.37 // /// chr2:2564575-2569285 (-) // 99.96 // /// chr2:17836-62538 (-) // 98.3 // /// chr2:14607-48350 (-) // 97.93 // /// chr2:3227156-3230783 (-) // 70.22 // /// chr2:43639-60172 (-) // 67.04 // /// chr5:11139717-11362063 (-) // 94.0 //
263262_at	4.49116	2.16709	4.49116	up	-1.09564	1.07145		818467	0006464 // protein modification process // inferred from electronic annotation /// 0015031 // protein transport // inferred from electronic annotation	0012505 // endomembrane system // inferred from electronic annotation		chr2:16233430-16233850 (+) // 100.0 //
254000_at	4.49987	2.16988	4.49987	up	-0.977188	1.1927	ATGOLS6	828731	0016051 // carbohydrate biosynthetic process // inferred from sequence or structural similarity		0016757 // transferase activity, transferring glycosyl groups // inferred from sequence or structural similarity /// 0016757 // transferase activity, transferring glycosyl groups // inferred from electronic annotation /// 0016758 // transferase activity, transferring hexosyl groups // inferred from sequence or structural similarity	chr4:13289649-13291062 (+) // 100.0 //
265137_at	4.52798	2.17887	4.52798	up	-1.00681	1.17205		841552	0006511 // ubiquitin-dependent protein catabolic process // traceable author statement		0004842 // ubiquitin-protein ligase activity // inferred from sequence or structural similarity	chr1:19015840-19016974 (+) // 100.0 //
266995_at	4.54136	2.18312	4.54136	up	-1.06103	1.12209	CYP710A1	818013	0055114 // oxidation reduction // inferred from electronic annotation	0012505 // endomembrane system // inferred from electronic annotation	0000249 // C-22 sterol desaturase activity // inferred from direct assay /// 0004497 // monooxygenase activity // inferred from electronic annotation /// 0005506 // iron ion binding // inferred from electronic annotation /// 0009055 // electron carrier activity // inferred from electronic annotation /// 0016491 // oxidoreductase activity // inferred from electronic annotation /// 0019825 // oxyge…	chr2:14546790-14548278 (-) // 100.0 //
267198_at	4.56403	2.19031	4.56403	up	-1.15942	1.03089		817632	0009739 // response to gibberellin stimulus // inferred from sequence or structural similarity	0012505 // endomembrane system // inferred from electronic annotation		chr2:13135021-13135615 (-) // 100.0 //
259204_s_at	4.58714	2.1976	4.58714	up	-0.893555	1.30404			0006508 // proteolysis // inferred from electronic annotation		0008234 // cysteine-type peptidase activity // inferred from electronic annotation	chr1:12675561-12679281 (+) // 99.93 // /// chr3:2814054-2817774 (-) // 100.0 //
248083_at	4.59673	2.20061	4.59673	up	-0.862498	1.33811						chr5:22479128-22479544 (+) // 100.0 //
249333_at	4.60859	2.20432	4.60859	up	-1.09978	1.10455	GLIP1	834101	0006629 // lipid metabolic process // inferred from electronic annotation /// 0006952 // defense response // inferred from electronic annotation /// 0009620 // response to fungus // inferred from mutant phenotype /// 0009627 // systemic acquired resistance // inferred from mutant phenotype /// 0009751 // response to salicylic acid stimulus // inferred from expression pattern /// 0009817 // defens…	0005576 // extracellular region // inferred from electronic annotation /// 0005615 // extracellular space // inferred from direct assay	0004091 // carboxylesterase activity // inferred from sequence or structural similarity /// 0016298 // lipase activity // inferred from direct assay /// 0016298 // lipase activity // inferred from sequence or structural similarity /// 0016298 // lipase activity // inferred from electronic annotation /// 0016787 // hydrolase activity // inferred from electronic annotation /// 0016788 // hydrolase …	chr5:16436147-16437628 (+) // 100.0 //
261021_at	4.65753	2.21957	4.65753	up	-1.15554	1.06403		839180		0012505 // endomembrane system // inferred from electronic annotation	0003824 // catalytic activity // inferred from electronic annotation /// 0009055 // electron carrier activity // inferred from sequence or structural similarity /// 0016491 // oxidoreductase activity // inferred from electronic annotation /// 0050660 // FAD binding // inferred from electronic annotation	chr1:9126887-9128495 (-) // 100.0 //
246971_at	4.66878	2.22305	4.66878	up	-1.09144	1.13161		832564	0006470 // protein amino acid dephosphorylation // inferred from electronic annotation	0008287 // protein serine/threonine phosphatase complex // inferred from electronic annotation	0000287 // magnesium ion binding // inferred from electronic annotation /// 0003824 // catalytic activity // inferred from electronic annotation /// 0004721 // phosphoprotein phosphatase activity // inferred from electronic annotation /// 0004722 // protein serine/threonine phosphatase activity // inferred from sequence or structural similarity /// 0004722 // protein serine/threonine phosphatase …	chr5:8591409-8593604 (-) // 100.0 //
256912_at	4.72307	2.23972	4.72307	up	-1.09731	1.14241		821968				chr3:8615570-8616540 (+) // 100.0 //
254572_at	4.73501	2.24337	4.73501	up	-1.3152	0.928166		827679			0009055 // electron carrier activity // inferred from sequence or structural similarity /// 0016614 // oxidoreductase activity, acting on CH-OH group of donors // inferred from electronic annotation /// 0050660 // FAD binding // inferred from electronic annotation	chr4:10568437-10572425 (-) // 100.0 //
255975_at	4.74926	2.2477	4.74926	up	-1.38295	0.864756						chr3:13286405-13289046 (+) // 100.0 //
265294_at	4.76554	2.25264	4.76554	up	-1.04904	1.2036						chr2:5902349-5905719 (-) // 100.0 // /// chr3:9621908-9625291 (-) // 94.32 //
264886_at	4.77851	2.25656	4.77851	up	-1.08728	1.16929		842405	0000304 // response to singlet oxygen // inferred from expression pattern /// 0002213 // defense response to insect // inferred from expression pattern /// 0008152 // metabolic process // inferred from electronic annotation /// 0009611 // response to wounding // inferred from expression pattern /// 0009753 // response to jasmonic acid stimulus // inferred from genetic interaction /// 0016102 // d…	0009536 // plastid // inferred from direct assay	0000287 // magnesium ion binding // inferred from electronic annotation /// 0016829 // lyase activity // inferred from electronic annotation /// 0080013 // (E,E)-geranyllinalool synthase activity // inferred from direct assay	chr1:22527353-22532263 (+) // 100.0 //
246380_at	4.80226	2.26371	4.80226	up	-1.09017	1.17354	CYP96A15	842150	0010025 // wax biosynthetic process // inferred from mutant phenotype /// 0055114 // oxidation reduction // inferred from electronic annotation	0005783 // endoplasmic reticulum // inferred from direct assay	0004497 // monooxygenase activity // inferred from electronic annotation /// 0005506 // iron ion binding // inferred from electronic annotation /// 0009055 // electron carrier activity // inferred from electronic annotation /// 0016491 // oxidoreductase activity // inferred from electronic annotation /// 0019825 // oxygen binding // inferred from sequence or structural similarity /// 0020037 // h…	chr1:21387850-21389344 (-) // 100.0 //
259139_at	4.81397	2.26723	4.81397	up	-1.097	1.17023		820186				chr3:3166702-3167872 (+) // 100.0 //
252111_at	4.83562	2.2737	4.83562	up	-1.08357	1.19013		824320	0006915 // apoptosis // inferred from electronic annotation /// 0006952 // defense response // inferred from sequence or structural similarity /// 0007165 // signal transduction // inferred from electronic annotation /// 0045087 // innate immune response // inferred from electronic annotation	0016020 // membrane // inferred from direct assay /// 0031224 // intrinsic to membrane // inferred from electronic annotation	0004888 // transmembrane receptor activity // inferred from electronic annotation /// 0005515 // protein binding // inferred from electronic annotation /// 0005524 // ATP binding // inferred from electronic annotation	chr3:19137336-19141435 (+) // 100.0 //
244948_at	4.83626	2.27389	4.83626	up	-1.19626	1.07763						chrM:34598-35102 (+) // 100.0 //
267321_at	4.84104	2.27532	4.84104	up	-1.06945	1.20587		816449				chr2:8377945-8378179 (-) // 100.0 //
249353_at	4.88186	2.28743	4.88186	up	-1.08445	1.20298	OLEO2	834040	0009845 // seed germination // inferred from genetic interaction /// 0010344 // seed oilbody biogenesis // inferred from genetic interaction /// 0010344 // seed oilbody biogenesis // inferred from mutant phenotype /// 0019915 // lipid storage // inferred from mutant phenotype /// 0019915 // lipid storage // inferred from sequence or structural similarity /// 0050826 // response to freezing // inf…	0005811 // lipid particle // inferred from electronic annotation /// 0012511 // monolayer-surrounded lipid storage body // inferred from direct assay /// 0012511 // monolayer-surrounded lipid storage body // inferred from electronic annotation /// 0016020 // membrane // inferred from sequence or structural similarity /// 0016020 // membrane // inferred from electronic annotation /// 0016021 // in…		chr5:16190849-16191968 (-) // 100.0 //
257319_at	4.89804	2.2922	4.89804	up	-1.37199	0.920217						chrM:281613-281931 (+) // 100.0 // /// chr2:3249073-3249391 (-) // 100.0 //
255105_at	4.90393	2.29394	4.90393	up	-1.20377	1.09016	SULTR1;1	826426	0006810 // transport // inferred from electronic annotation /// 0008272 // sulfate transport // inferred from expression pattern /// 0008272 // sulfate transport // inferred from genetic interaction /// 0008272 // sulfate transport // inferred from electronic annotation	0005886 // plasma membrane // inferred from direct assay /// 0016020 // membrane // inferred from electronic annotation /// 0016021 // integral to membrane // inferred from electronic annotation	0005215 // transporter activity // inferred from electronic annotation /// 0008271 // secondary active sulfate transmembrane transporter activity // inferred from electronic annotation /// 0015116 // sulfate transmembrane transporter activity // inferred from genetic interaction /// 0015116 // sulfate transmembrane transporter activity // inferred from sequence or structural similarity /// 001529…	chr4:5500476-5505979 (+) // 100.0 //
266849_at	4.92194	2.29923	4.92194	up	-1.23249	1.06674	ALPHA-VPE	817135	0006508 // proteolysis // inferred from sequence or structural similarity /// 0006508 // proteolysis // inferred from electronic annotation /// 0006624 // vacuolar protein processing // inferred from sequence or structural similarity	0005773 // vacuole // inferred from electronic annotation /// 0012505 // endomembrane system // inferred from electronic annotation	0004197 // cysteine-type endopeptidase activity // inferred from sequence or structural similarity /// 0004197 // cysteine-type endopeptidase activity // inferred from electronic annotation /// 0008233 // peptidase activity // inferred from electronic annotation /// 0008234 // cysteine-type peptidase activity // inferred from electronic annotation /// 0016787 // hydrolase activity // inferred fro…	chr2:11070573-11073098 (-) // 100.0 //
264417_at	4.98525	2.31767	4.98525	up	-1.20015	1.11751						chr1:16298867-16299452 (-) // 100.0 // /// chr1:16286928-16287513 (-) // 99.66 //
259807_at	4.99453	2.32035	4.99453	up	-1.29577	1.02458		841210				chr1:17664577-17666063 (+) // 100.0 //
250684_at	5.03159	2.33102	5.03159	up	-1.24902	1.082	GIS2	830553	0009735 // response to cytokinin stimulus // inferred from mutant phenotype /// 0009739 // response to gibberellin stimulus // inferred from mutant phenotype /// 0010026 // trichome differentiation // inferred from mutant phenotype /// 0045449 // regulation of transcription // traceable author statement	0005622 // intracellular // inferred from electronic annotation	0003676 // nucleic acid binding // inferred from sequence or structural similarity /// 0003700 // transcription factor activity // inferred from direct assay /// 0003700 // transcription factor activity // inferred from sequence or structural similarity /// 0008270 // zinc ion binding // inferred from sequence or structural similarity /// 0008270 // zinc ion binding // inferred from electronic an…	chr5:2043486-2044062 (+) // 100.0 //
255094_at	5.06149	2.33956	5.06149	up	-1.28168	1.05788		826420	0016567 // protein ubiquitination // inferred from direct assay	0005737 // cytoplasm // inferred from direct assay	0004842 // ubiquitin-protein ligase activity // inferred from direct assay /// 0005515 // protein binding // inferred from electronic annotation /// 0008270 // zinc ion binding // inferred from sequence or structural similarity /// 0008270 // zinc ion binding // inferred from electronic annotation /// 0046872 // metal ion binding // inferred from electronic annotation	chr4:5464081-5466632 (-) // 100.0 //
247546_at	5.16345	2.36834	5.16345	up	-1.08476	1.28357		836282		0012505 // endomembrane system // inferred from electronic annotation		chr5:24785841-24786180 (-) // 100.0 //
257343_s_at	5.16824	2.36967	5.16824	up	-1.12499	1.24469						chr1:12755597-12759812 (+) // 100.0 // /// chr5:5630540-5634755 (+) // 99.48 //
248347_at	5.18575	2.37455	5.18575	up	-1.3559	1.01865		835301	0010114 // response to red light // inferred from expression pattern /// 0010218 // response to far red light // inferred from expression pattern /// 0010224 // response to UV-B // inferred from expression pattern /// 0010224 // response to UV-B // inferred from genetic interaction	0005834 // heterotrimeric G-protein complex // inferred from sequence or structural similarity /// 0080008 // CUL4 RING ubiquitin ligase complex // inferred from sequence or structural similarity	0000166 // nucleotide binding // inferred from sequence or structural similarity	chr5:21234123-21235281 (+) // 100.0 //
260159_at	5.19405	2.37686	5.19405	up	-0.949669	1.42719		844328	0006139 // nucleobase, nucleoside, nucleotide and nucleic acid metabolic process // inferred from electronic annotation		0003676 // nucleic acid binding // inferred from electronic annotation /// 0003677 // DNA binding // inferred from electronic annotation /// 0004003 // ATP-dependent DNA helicase activity // inferred from electronic annotation /// 0004386 // helicase activity // inferred from electronic annotation /// 0005524 // ATP binding // inferred from electronic annotation /// 0008026 // ATP-dependent helic…	chr1:30053547-30057096 (+) // 100.0 //
266367_s_at	5.21024	2.38135	5.21024	up	-1.09835	1.283		818737 /// 818738		0012505 // endomembrane system // inferred from electronic annotation		chr2:17264493-17264981 (+) // 100.0 // /// chr2:17266586-17267082 (+) // 96.33 //
262369_at	5.35804	2.42171	5.35804	up	-1.27224	1.14947		843632	0008152 // metabolic process // inferred from electronic annotation		0016791 // phosphatase activity // inferred from electronic annotation	chr1:27468440-27469841 (-) // 100.0 //
248931_at	5.39333	2.43118	5.39333	up	-1.15246	1.27872		834645	0006857 // oligopeptide transport // inferred from sequence or structural similarity /// 0006857 // oligopeptide transport // inferred from electronic annotation /// 0009624 // response to nematode // inferred from expression pattern	0016020 // membrane // inferred from sequence or structural similarity /// 0016020 // membrane // inferred from electronic annotation /// 0016021 // integral to membrane // inferred from electronic annotation	0005215 // transporter activity // inferred from sequence or structural similarity /// 0005215 // transporter activity // inferred from electronic annotation	chr5:18688623-18690778 (-) // 100.0 //
250636_at	5.41401	2.4367	5.41401	up	-1.11187	1.32483	GRP18	830645	0019915 // lipid storage // inferred from sequence or structural similarity /// 0019953 // sexual reproduction // inferred from mutant phenotype	0005576 // extracellular region // inferred from direct assay /// 0012511 // monolayer-surrounded lipid storage body // inferred from electronic annotation /// 0016020 // membrane // inferred from sequence or structural similarity /// 0016021 // integral to membrane // inferred from electronic annotation	0008289 // lipid binding // inferred from sequence or structural similarity /// 0045735 // nutrient reservoir activity // inferred from sequence or structural similarity	chr5:2380208-2381231 (-) // 100.0 //
258960_at	5.43222	2.44154	5.43222	up	-1.23898	1.20256		820227	0006355 // regulation of transcription, DNA-dependent // inferred from sequence or structural similarity /// 0045449 // regulation of transcription // inferred from electronic annotation	0005634 // nucleus // inferred from electronic annotation	0003677 // DNA binding // inferred from sequence or structural similarity /// 0003677 // DNA binding // inferred from electronic annotation /// 0003700 // transcription factor activity // inferred from sequence or structural similarity	chr3:3310428-3311316 (-) // 100.0 //
258579_s_at	5.53656	2.46899	5.53656	up	-1.22218	1.24681		819573 /// 819574		0005576 // extracellular region // inferred from electronic annotation /// 0012505 // endomembrane system // inferred from electronic annotation /// 0048046 // apoplast // inferred from electronic annotation	0030145 // manganese ion binding // inferred from electronic annotation /// 0045735 // nutrient reservoir activity // inferred from electronic annotation /// 0046872 // metal ion binding // inferred from electronic annotation	chr3:1101966-1102754 (-) // 100.0 // /// chr3:1097524-1098322 (-) // 92.97 //
248525_s_at	5.62417	2.49164	5.62417	up	-1.20357	1.28807		835130 /// 835142				chr5:20610927-20611485 (+) // 100.0 // /// chr5:20644269-20644827 (+) // 100.0 //
250588_at	5.63498	2.49441	5.63498	up	-1.27785	1.21656		830659	0007059 // chromosome segregation // inferred from sequence or structural similarity /// 0007165 // signal transduction // inferred from electronic annotation /// 0051276 // chromosome organization // inferred from electronic annotation	0005634 // nucleus // inferred from sequence or structural similarity /// 0005694 // chromosome // inferred from electronic annotation /// 0016020 // membrane // inferred from electronic annotation	0000155 // two-component sensor activity // inferred from electronic annotation /// 0005515 // protein binding // inferred from electronic annotation /// 0005524 // ATP binding // inferred from sequence or structural similarity /// 0005524 // ATP binding // inferred from electronic annotation	chr5:2422839-2429913 (+) // 100.0 //
253940_at	5.75521	2.52487	5.75521	up	-1.37846	1.14641		828802				chr4:13533648-13534083 (-) // 100.0 //
266041_s_at	5.80862	2.5382	5.80862	up	-1.29366	1.24453						chrM:89616-90054 (-) // 100.0 // /// chr2:3480192-3480630 (-) // 100.0 //
249699_at	5.80973	2.53847	5.80973	up	-1.40971	1.12876		833519				chr5:13739366-13740223 (+) // 100.0 //
264415_at	5.87013	2.55339	5.87013	up	-1.31587	1.23752	RAP2.6	840915	0006350 // transcription // inferred from electronic annotation /// 0006355 // regulation of transcription, DNA-dependent // inferred from sequence or structural similarity /// 0006355 // regulation of transcription, DNA-dependent // inferred from electronic annotation /// 0009611 // response to wounding // inferred from expression pattern /// 0009873 // ethylene mediated signaling pathway // inf…	0005634 // nucleus // inferred from sequence or structural similarity /// 0005634 // nucleus // inferred from electronic annotation	0003677 // DNA binding // inferred from sequence or structural similarity /// 0003677 // DNA binding // traceable author statement /// 0003677 // DNA binding // inferred from electronic annotation /// 0003700 // transcription factor activity // inferred from sequence or structural similarity /// 0003700 // transcription factor activity // traceable author statement /// 0003700 // transcription fa…	chr1:16266428-16267103 (+) // 100.0 //
252640_at	5.87794	2.55531	5.87794	up	-1.29332	1.26199		823581	0008152 // metabolic process // inferred from electronic annotation /// 0009556 // microsporogenesis // inferred from sequence or structural similarity	0012505 // endomembrane system // inferred from electronic annotation	0003824 // catalytic activity // inferred from electronic annotation /// 0005488 // binding // inferred from electronic annotation /// 0016627 // oxidoreductase activity, acting on the CH-CH group of donors // inferred from sequence or structural similarity /// 0080019 // fatty acyl-CoA reductase (alcohol-forming) activity // inferred from direct assay	chr3:16162163-16165384 (+) // 100.0 //
257586_at	5.8872	2.55758	5.8872	up	-1.06938	1.48821		841498				chr1:18818614-18818928 (-) // 100.0 //
262889_at	5.96163	2.57571	5.96163	up	-1.20323	1.37248		838045				chr1:5099566-5102553 (+) // 100.0 // /// chr1:20315631-20323221 (-) // 62.34 //
265280_at	5.96188	2.57577	5.96188	up	-1.26173	1.31403	LCR5	817383	0006952 // defense response // inferred from electronic annotation	0012505 // endomembrane system // inferred from electronic annotation		chr2:12126464-12127166 (+) // 100.0 //
253044_at	5.96563	2.57667	5.96563	up	-1.28324	1.29344		829883		0012505 // endomembrane system // inferred from electronic annotation		chr4:17549922-17550177 (-) // 100.0 //
[truncated: 35 more rows]

## Sheet: Suppl. 4 D
# Notes : Fold change >= 2.0
#Entity List : T Test unpaired Corrected p-value P <= 0.3
#Interpretation : Genotype
#Experiment : uspl1_NaCl
#Fold-Change cut-off : 2.0
#Pairing option : All against single condition
#Condition pairs :
#[uspl1] vs [col]
#Minimum number of pairs:1 out of 1 condition pairs.
# Technology : Affymetrix.GeneChip.ATH1-121501
# Owner : gxuser
# Created On : Fri May 17 14:47:33 CEST 2013
[truncated: 13 more rows]

## Sheet: Suppl. 4 E
# Notes : Fold change >= 2.0
#Entity List : T Test unpaired Corrected p-value P <= 0.3
#Interpretation : genotype
#Experiment : rd22_trehalose
#Fold-Change cut-off : 2.0
[truncated: 175 more rows]

## Sheet: Suppl 4 F
# Notes : Fold change >= 2.0
[truncated: 1,150 more rows]
